# Supplementary material for: From short to long term: Dynamic analysis of FDI and net export in global regions
Source: PLoS One. 2023 Sep 14;18(9):e0291301. doi: 10.1371/journal.pone.0291301 (PMC10501631; doi:10.1371/journal.pone.0291301)
Supplement: S2 Appendix — (XLSX) [file pone.0291301.s002.xlsx]

## Sheet: World
Country	Continent	Year	FDI	NE
Albania	Europe	2002	135	-1160.33
Albania	Europe	2003	178.036	-1419.16
Albania	Europe	2004	341.285	-1642.93
Albania	Europe	2005	262.479	-2039.58
Albania	Europe	2006	325.138	-2203.55
Albania	Europe	2007	652.276	-2879.74
Albania	Europe	2008	1247.18	-3446.13
Albania	Europe	2009	1345.42	-2967.39
Albania	Europe	2010	1089.9	-2456.39
Albania	Europe	2011	1048.71	-2932.72
Albania	Europe	2012	917.995	-2296.76
Albania	Europe	2013	1254.15	-2308.77
Albania	Europe	2014	1149.93	-2506.99
Albania	Europe	2015	989.578	-1966.18
Albania	Europe	2016	1044.39	-2001.51
Albania	Europe	2017	1022.76	-1978.66
Albania	Europe	2018	1204.38	-2069.59
Albania	Europe	2019	1201.02	-2103.43
Albania	Europe	2020	1069.74	-2210.46
Angola	Africa	2002	1743.5	1452.56
Angola	Africa	2003	3576.97	908.005
Angola	Africa	2004	2197.23	3163.26
Angola	Africa	2005	-1303.84	9142.02
Angola	Africa	2006	-37.7149	17057.7
Angola	Africa	2007	-893.342	18402.2
Angola	Africa	2008	1678.97	21121.9
Angola	Africa	2009	2205.3	-378.203
Angola	Africa	2010	-3227.21	16030.5
Angola	Africa	2011	-3023.77	24144.2
Angola	Africa	2012	-1464.63	26025.1
Angola	Africa	2013	-7120.02	20169.1
Angola	Africa	2014	3657.51	7313.31
Angola	Africa	2015	10028.2	-3531.47
Angola	Africa	2016	-179.518	2642.74
Angola	Africa	2017	-7397.3	7341.5
Angola	Africa	2018	-6456.08	15501.5
Angola	Africa	2019	-4098.48	12880.8
Angola	Africa	2020	-1866.47	5858.76
Antigua and Barbuda	North America	2002	65.8651	-46.5743
Antigua and Barbuda	North America	2003	166.321	-72.1132
Antigua and Barbuda	North America	2004	80.3666	-58.3653
Antigua and Barbuda	North America	2005	220.963	-137.451
Antigua and Barbuda	North America	2006	358.82	-270.243
Antigua and Barbuda	North America	2007	338.205	-351.083
Antigua and Barbuda	North America	2008	158.784	-326.839
Antigua and Barbuda	North America	2009	80.6467	-144.854
Antigua and Barbuda	North America	2010	96.6792	-155.096
Antigua and Barbuda	North America	2011	65.1606	-103.888
Antigua and Barbuda	North America	2012	129.367	-146.078
Antigua and Barbuda	North America	2013	134.289	-184.716
Antigua and Barbuda	North America	2014	46.2631	103.062
Antigua and Barbuda	North America	2015	114.025	162.975
Antigua and Barbuda	North America	2016	97.432	119.501
Antigua and Barbuda	North America	2017	151.272	17.9266
Antigua and Barbuda	North America	2018	204.845	-94.94
Antigua and Barbuda	North America	2019	127.763	15.9518
Antigua and Barbuda	North America	2020	73.5275	-146.844
Argentina	South America	2002	2148.91	15717.3
Argentina	South America	2003	1652.01	15611.5
Argentina	South America	2004	4124.71	11933.6
Argentina	South America	2005	5265.25	12095.2
Argentina	South America	2006	5537.35	13266.6
Argentina	South America	2007	6473.16	12570.6
Argentina	South America	2008	9725.55	13340.9
Argentina	South America	2009	4017.16	16652.8
Argentina	South America	2010	11332.7	12343.5
Argentina	South America	2011	10839.9	9198.44
Argentina	South America	2012	15323.9	10943.7
Argentina	South America	2013	9821.66	-693.681
Argentina	South America	2014	5065.34	900.178
Argentina	South America	2015	11759	-6600.22
Argentina	South America	2016	3260.16	-4035.5
Argentina	South America	2017	11516.9	-15142.5
Argentina	South America	2018	11716.8	-9678.5
Argentina	South America	2019	6663.06	13363.1
Argentina	South America	2020	4019.05	12390.7
Armenia	Asia	2002	110.73	-459.46
Armenia	Asia	2003	122.85	-547.92
Armenia	Asia	2004	247.14	-645.18
Armenia	Asia	2005	292.07	-782.59
Armenia	Asia	2006	466.53	-1035.25
Armenia	Asia	2007	667.67	-1906.84
Armenia	Asia	2008	943.73	-3127.48
Armenia	Asia	2009	760.04	-2366.28
Armenia	Asia	2010	529.32	-2326.48
Armenia	Asia	2011	653.22	-2175.62
Armenia	Asia	2012	496.64	-2214
Armenia	Asia	2013	346.09	-2321.77
Armenia	Asia	2014	406.58	-2168.9
Armenia	Asia	2015	184.13	-1282.84
Armenia	Asia	2016	333.73	-906.45
Armenia	Asia	2017	250.94	-1241.45
Armenia	Asia	2018	266.82	-1699.78
Armenia	Asia	2019	100.95	-1794.84
Armenia	Asia	2020	47.18	-1256.1
Australia	Oceania	2002	14656.3	-4719.22
Australia	Oceania	2003	8985.25	-14416.7
Australia	Oceania	2004	42907.7	-19188.7
Australia	Oceania	2005	-25093.1	-14813
Australia	Oceania	2006	30551.1	-12281.1
Australia	Oceania	2007	44440.1	-22837.1
Australia	Oceania	2008	45160	-13745.2
Australia	Oceania	2009	28683.3	-10035.6
Australia	Oceania	2010	35210.7	6185.6
Australia	Oceania	2011	65554.9	12563.2
Australia	Oceania	2012	57550.4	-21442.5
Australia	Oceania	2013	54465.5	-10620.2
Australia	Oceania	2014	63202.7	-9902
Australia	Oceania	2015	46892.8	-27774.9
Australia	Oceania	2016	42969.5	-10388.1
Australia	Oceania	2017	48198.6	6854.59
Australia	Oceania	2018	61324.6	16720.4
Australia	Oceania	2019	39101.2	46980.9
Australia	Oceania	2020	19638.9	50671.3
Azerbaijan	Asia	2002	2024.58	-454.03
Azerbaijan	Asia	2003	4007.33	-1712.98
Azerbaijan	Asia	2004	4719.11	-2077.1
Azerbaijan	Asia	2005	4476.4	1329.08
Azerbaijan	Asia	2006	4485.97	5821.91
Azerbaijan	Asia	2007	4594.23	13093.2
Azerbaijan	Asia	2008	3986.81	20668.4
Azerbaijan	Asia	2009	2900.03	12972.3
Azerbaijan	Asia	2010	3353	17998.4
Azerbaijan	Asia	2011	4485.12	21331.4
Azerbaijan	Asia	2012	5293.25	19292.8
Azerbaijan	Asia	2013	2619.44	16419.2
Azerbaijan	Asia	2014	4430.47	12838.1
Azerbaijan	Asia	2015	4047.63	1583.55
Azerbaijan	Asia	2016	4499.67	1051.82
Azerbaijan	Asia	2017	2867.49	2735.43
Azerbaijan	Asia	2018	1403	7779.27
Azerbaijan	Asia	2019	1503.92	5917.28
Azerbaijan	Asia	2020	507.15	-329.06
Bahamas	North America	2002	152.79	-281.323
Bahamas	North America	2003	190.2	-369.79
Bahamas	North America	2004	273.6	-416.58
Bahamas	North America	2005	563.415	-603.805
Bahamas	North America	2006	706.38	-1237.75
Bahamas	North America	2007	713.35	-1135.3
Bahamas	North America	2008	860.156	-1112.2
Bahamas	North America	2009	663.96	-670.319
Bahamas	North America	2010	871.97	-576.589
Bahamas	North America	2011	666.621	-930.926
Bahamas	North America	2012	526.171	-1247.73
Bahamas	North America	2013	382.252	-1168.06
Bahamas	North America	2014	251.277	-1513.32
Bahamas	North America	2015	76.0759	-815.858
Bahamas	North America	2016	390.4	-585.952
Bahamas	North America	2017	304.588	-1158.78
Bahamas	North America	2018	491.405	-364.419
Bahamas	North America	2019	264.596	310.54
Bahamas	North America	2020	359.318	-1762.96
Bangladesh	Asia	2002	52.3	-2234.84
Bangladesh	Asia	2003	268.29	-3141.65
Bangladesh	Asia	2004	448.91	-3854.88
Bangladesh	Asia	2005	813.32	-4156.75
Bangladesh	Asia	2006	456.52	-3896.3
Bangladesh	Asia	2007	651.03	-5462.92
Bangladesh	Asia	2008	1328.42	-7672.64
Bangladesh	Asia	2009	901.29	-6025.29
Bangladesh	Asia	2010	1232.26	-7816.34
Bangladesh	Asia	2011	1264.73	-10888
Bangladesh	Asia	2012	1584.4	-10157.9
Bangladesh	Asia	2013	2602.96	-9933.19
Bangladesh	Asia	2014	2539.19	-12119.4
Bangladesh	Asia	2015	2831.15	-10606.5
Bangladesh	Asia	2016	2332.72	-10505.3
Bangladesh	Asia	2017	1810.4	-17594.5
Bangladesh	Asia	2018	2421.63	-21457.2
Bangladesh	Asia	2019	1908.05	-19272.6
Bangladesh	Asia	2020	1143.19	-18300.4
Belarus	Europe	2002	247.1	-473.4
Belarus	Europe	2003	171.8	-692.4
Belarus	Europe	2004	163.8	-1493.9
Belarus	Europe	2005	306.6	341.6
Belarus	Europe	2006	357.1	-1492.1
Belarus	Europe	2007	1807.3	-2810.4
Belarus	Europe	2008	2187.9	-4646.8
Belarus	Europe	2009	1876.5	-5597.2
Belarus	Europe	2010	1393.4	-7481.8
Belarus	Europe	2011	4002.4	-1188.2
Belarus	Europe	2012	1463.6	2863.2
Belarus	Europe	2013	2246.1	-2300.6
Belarus	Europe	2014	1862	-444.1
Belarus	Europe	2015	1652.3	132.4
Belarus	Europe	2016	1246.9	-8.8
Belarus	Europe	2017	1276.3	100.1
Belarus	Europe	2018	1426.5	929.1
Belarus	Europe	2019	1273.3	-403
Belarus	Europe	2020	1391.6	1898.4
Belize	North America	2002	25.4612	-141.161
Belize	North America	2003	-10.9248	-135.689
Belize	North America	2004	111.496	-84.0881
Belize	North America	2005	126.908	-88.0055
Belize	North America	2006	108.829	25.9319
Belize	North America	2007	140.374	13.4771
Belize	North America	2008	169.668	-91.2487
Belize	North America	2009	108.84	-53.9591
Belize	North America	2010	96.4499	19.9614
Belize	North America	2011	95.3485	-5.4913
Belize	North America	2012	194.201	9.363
Belize	North America	2013	92.2477	-27.571
Belize	North America	2014	141.097	-67.1218
Belize	North America	2015	59.1192	-148.978
Belize	North America	2016	32.7334	-163.284
Belize	North America	2017	31.8316	-56.9781
Belize	North America	2018	122.042	-83.7948
Belize	North America	2019	93.9102	-100.717
Belize	North America	2020	76.2028	-187.195
Bolivia	South America	2002	676.543	-516.683
Bolivia	South America	2003	197.4	-86.9078
Bolivia	South America	2004	65.43	231.061
Bolivia	South America	2005	-238.62	414.848
Bolivia	South America	2006	280.763	892.46
Bolivia	South America	2007	366.294	814.53
Bolivia	South America	2008	512.336	1244.96
Bolivia	South America	2009	423.04	274.17
Bolivia	South America	2010	621.998	681.407
Bolivia	South America	2011	858.941	345.773
Bolivia	South America	2012	1059.97	2339.08
Bolivia	South America	2013	1749.61	1691.97
Bolivia	South America	2014	656.566	1082.96
Bolivia	South America	2015	554.644	-1979.74
Bolivia	South America	2016	335.366	-2514.01
Bolivia	South America	2017	712.474	-2173.22
Bolivia	South America	2018	302.369	-1992.41
Bolivia	South America	2019	-216.637	-1686.18
Bolivia	South America	2020	-1116.07	-879.559
Botswana	Africa	2002	407.997	756.117
Botswana	Africa	2003	418.041	955.466
Botswana	Africa	2004	390.889	826.93
Botswana	Africa	2005	420.854	1825.36
Botswana	Africa	2006	486.913	1932.75
Botswana	Africa	2007	494.634	1279.87
Botswana	Africa	2008	520.918	-292.093
Botswana	Africa	2009	208.699	-1262.77
Botswana	Africa	2010	218.38	-1300.75
Botswana	Africa	2011	293.208	-1019.05
Botswana	Africa	2012	146.084	-2393.57
Botswana	Africa	2013	67.1368	-431.507
Botswana	Africa	2014	515.184	474.712
Botswana	Africa	2015	378.554	-909.033
Botswana	Africa	2016	142.523	1308.03
Botswana	Africa	2017	260.575	623.188
Botswana	Africa	2018	285.955	169.943
Botswana	Africa	2019	93.6071	-1483.47
Botswana	Africa	2020	80.0628	-2662.68
Brazil	South America	2002	16586.6	7185.77
Brazil	South America	2003	10123	18856
Brazil	South America	2004	18161.4	27962.8
Brazil	South America	2005	15460	35838.2
Brazil	South America	2006	19418.1	35767.5
Brazil	South America	2007	44579.5	25395.5
Brazil	South America	2008	50716.4	6646.44
Brazil	South America	2009	31480.9	5216.22
Brazil	South America	2010	82389.9	-11888.1
Brazil	South America	2011	102427	-9741.33
Brazil	South America	2012	92568.4	-23393.1
Brazil	South America	2013	75211	-46189.7
Brazil	South America	2014	87714	-54977.5
Brazil	South America	2015	64738.2	-19605.1
Brazil	South America	2016	74294.6	13941.8
Brazil	South America	2017	68885.5	19000.9
Brazil	South America	2018	78162.7	7382.27
Brazil	South America	2019	69174.4	-8942.44
Brazil	South America	2020	37786.3	11428.3
Bulgaria	Europe	2002	904.66	-1209.9
Bulgaria	Europe	2003	2096.79	-2061.6
Bulgaria	Europe	2004	3072.55	-2896.95
Bulgaria	Europe	2005	4098.12	-4449.98
Bulgaria	Europe	2006	7874.48	-5844.35
Bulgaria	Europe	2007	13875.3	-8945.18
Bulgaria	Europe	2008	10296.7	-10620.2
Bulgaria	Europe	2009	3896.66	-3922.79
Bulgaria	Europe	2010	1842.9	-1627.16
Bulgaria	Europe	2011	2103.81	170.11
Bulgaria	Europe	2012	1788.11	-1886.24
Bulgaria	Europe	2013	1989.04	-385.58
Bulgaria	Europe	2014	1093.6	-287.46
Bulgaria	Europe	2015	2221.39	382.5
Bulgaria	Europe	2016	1488.43	2564.99
Bulgaria	Europe	2017	2007.29	2608.88
Bulgaria	Europe	2018	1809.86	1612.3
Bulgaria	Europe	2019	2221.25	2198.59
Bulgaria	Europe	2020	2701.94	1274.24
Cabo Verde (Cape Verde)	Africa	2002	14.759	-225.338
Cabo Verde (Cape Verde)	Africa	2003	39.2165	-294.289
Cabo Verde (Cape Verde)	Africa	2004	67.6383	-346.009
Cabo Verde (Cape Verde)	Africa	2005	80.5135	-288.059
Cabo Verde (Cape Verde)	Africa	2006	131.54	-331.43
Cabo Verde (Cape Verde)	Africa	2007	191.764	-467.155
Cabo Verde (Cape Verde)	Africa	2008	210.904	-472.2
Cabo Verde (Cape Verde)	Africa	2009	126.004	-510.976
Cabo Verde (Cape Verde)	Africa	2010	116.201	-483.882
Cabo Verde (Cape Verde)	Africa	2011	102.246	-591.8
Cabo Verde (Cape Verde)	Africa	2012	128.01	-426.948
Cabo Verde (Cape Verde)	Africa	2013	89.2974	-317.314
Cabo Verde (Cape Verde)	Africa	2014	180.59	-341.048
Cabo Verde (Cape Verde)	Africa	2015	96.0715	-245.641
Cabo Verde (Cape Verde)	Africa	2016	126.312	-285.061
Cabo Verde (Cape Verde)	Africa	2017	111.712	-384.091
Cabo Verde (Cape Verde)	Africa	2018	112.696	-373.579
Cabo Verde (Cape Verde)	Africa	2019	103.279	-282.062
Cabo Verde (Cape Verde)	Africa	2020	74.1152	-589.204
Cambodia	Asia	2002	130.96	-362.07
Cambodia	Asia	2003	81.58	-467.19
Cambodia	Asia	2004	131.42	-390.06
Cambodia	Asia	2005	379.18	-533.98
Cambodia	Asia	2006	483.21	-558.17
Cambodia	Asia	2007	867.29	-652.11
Cambodia	Asia	2008	815.18	-956.4
Cambodia	Asia	2009	928.39	-859.16
Cambodia	Asia	2010	1404.32	-1674.51
Cambodia	Asia	2011	1538.88	-1764.88
Cambodia	Asia	2012	1988.1	-1927.52
Cambodia	Asia	2013	2068.47	-1932.61
Cambodia	Asia	2014	1853.47	-2126.39
Cambodia	Asia	2015	1822.8	-2236.5
Cambodia	Asia	2016	2475.92	-2244.08
Cambodia	Asia	2017	2788.08	-2414.8
Cambodia	Asia	2018	3212.63	-3448.79
Cambodia	Asia	2019	3663.03	-4443.11
Cambodia	Asia	2020	3624.64	-2800.99
Canada	North America	2002	24486.4	32839.9
Canada	North America	2003	7011.79	34073.8
Canada	North America	2004	1452.42	44846.8
Canada	North America	2005	25552.2	45678.1
Canada	North America	2006	64302.3	35204.4
Canada	North America	2007	120451	30611.7
Canada	North America	2008	70119.6	28144.2
Canada	North America	2009	20951.1	-20294.6
Canada	North America	2010	29714.7	-30875
Canada	North America	2011	38338.3	-21682.7
Canada	North America	2012	49369	-34518.3
Canada	North America	2013	67027.9	-28982.1
Canada	North America	2014	64174.6	-16321
Canada	North America	2015	59986.2	-38583.8
Canada	North America	2016	34201.9	-36241.7
Canada	North America	2017	25357.8	-36237.7
Canada	North America	2018	42603.8	-33732.8
Canada	North America	2019	48547.5	-27406.6
Canada	North America	2020	26558.5	-33738.2
Chile	South America	2002	2549.92	1684.1
Chile	South America	2003	4026.5	3869.27
Chile	South America	2004	6797.25	9861.51
Chile	South America	2005	7462.21	10766.6
Chile	South America	2006	7586.19	22375.5
Chile	South America	2007	13474.8	23652.9
Chile	South America	2008	18473.1	5037.3
Chile	South America	2009	13855.1	13683.1
Chile	South America	2010	16019.7	14135.4
Chile	South America	2011	25564.9	8318.85
Chile	South America	2012	31368.2	66.0596
Chile	South America	2013	22210.4	-1409.6
Chile	South America	2014	23558	2735.54
Chile	South America	2015	20879.1	-148.601
Chile	South America	2016	12328.6	1549.63
Chile	South America	2017	6127.82	3527.35
Chile	South America	2018	7759.65	-458.225
Chile	South America	2019	12586.6	-2150.34
Chile	South America	2020	8527.99	13370.6
China	Asia	2002	53073.6	37383.1
China	Asia	2003	57900.9	35821.1
China	Asia	2004	68117.3	51174.4
China	Asia	2005	104109	124627
China	Asia	2006	124082	208919
China	Asia	2007	156249	308036
China	Asia	2008	171535	348833
China	Asia	2009	131057	220130
China	Asia	2010	243703	223024
China	Asia	2011	280072	181904
China	Asia	2012	241214	231845
China	Asia	2013	290928	235380
China	Asia	2014	268097	221299
China	Asia	2015	242489	357871
China	Asia	2016	174750	255737
China	Asia	2017	166084	217010
China	Asia	2018	235365	87905.1
China	Asia	2019	187170	131844
China	Asia	2020	212476	358573
Colombia	South America	2002	2133.7	-1313.63
Colombia	South America	2003	1720.49	-1032.73
Colombia	South America	2004	3115.64	-483.134
Colombia	South America	2005	10235.4	-690.614
Colombia	South America	2006	6750.63	-1951.54
Colombia	South America	2007	8885.76	-3441.47
Colombia	South America	2008	10564.2	-2302.4
Colombia	South America	2009	8034.75	-805.728
Colombia	South America	2010	6429.99	-2246.15
Colombia	South America	2011	14647	527.573
Colombia	South America	2012	15040	-1464.99
Colombia	South America	2013	16210.4	-3250.5
Colombia	South America	2014	16168.7	-12332.3
Colombia	South America	2015	11620.5	-19004.4
Colombia	South America	2016	13857.9	-13451.1
Colombia	South America	2017	13700.9	-8761.51
Colombia	South America	2018	11298.7	-10556.2
Colombia	South America	2019	13989.2	-14146.2
Colombia	South America	2020	7458.62	-13088.8
Costa Rica	North America	2002	723.173	-267.865
Costa Rica	North America	2003	774.386	-283.538
Costa Rica	North America	2004	1083.72	-77.1051
Costa Rica	North America	2005	1528.79	-360.656
Costa Rica	North America	2006	1801	-611.015
Costa Rica	North America	2007	2241.49	-1271.49
Costa Rica	North America	2008	2436.11	-2407.55
Costa Rica	North America	2009	1614.61	95.7002
Costa Rica	North America	2010	1906.92	-415.75
Costa Rica	North America	2011	2733.27	-1194.54
Costa Rica	North America	2012	2696.3	-1363.67
Costa Rica	North America	2013	3205.38	-995.209
Costa Rica	North America	2014	3242.15	-789.428
Costa Rica	North America	2015	2955.52	1.55862
Costa Rica	North America	2016	2620.44	683.778
Costa Rica	North America	2017	2924.91	393.328
Costa Rica	North America	2018	3014.54	919.007
Costa Rica	North America	2019	2719.03	2423.74
Costa Rica	North America	2020	2103	2223.7
Croatia	Europe	2002	980.784	-2488.61
Croatia	Europe	2003	1846.43	-3645.35
Croatia	Europe	2004	1314.18	-3598.62
Croatia	Europe	2005	1814.73	-4026.84
Croatia	Europe	2006	3346.61	-4229
Croatia	Europe	2007	4645.81	-5055.61
Croatia	Europe	2008	5249.62	-7067.85
Croatia	Europe	2009	3069.6	-3409.46
Croatia	Europe	2010	1545.05	-1141.23
Croatia	Europe	2011	1248.98	-974.762
Croatia	Europe	2012	1465.1	143.884
Croatia	Europe	2013	975.476	-1168.43
Croatia	Europe	2014	3187.42	-230.634
Croatia	Europe	2015	44.6421	137.632
Croatia	Europe	2016	429.948	678.977
Croatia	Europe	2017	460.16	601.804
Croatia	Europe	2018	1319.39	-617.721
Croatia	Europe	2019	3904.1	-224.989
Croatia	Europe	2020	1178.76	-3785.33
Cyprus	Europe	2002	1103.45	-94.9312
Cyprus	Europe	2003	908.148	-47.7483
Cyprus	Europe	2004	1118.84	-457.771
Cyprus	Europe	2005	1161.97	-451.175
Cyprus	Europe	2006	1871.9	-720.538
Cyprus	Europe	2007	2294.64	-1434.7
Cyprus	Europe	2008	12297.3	-3571.99
Cyprus	Europe	2009	64632.1	-1370.4
Cyprus	Europe	2010	31031.9	-2161.46
Cyprus	Europe	2011	40445.9	-1041.73
Cyprus	Europe	2012	69972.8	-500.833
Cyprus	Europe	2013	25966.3	369.421
Cyprus	Europe	2014	51739	209.329
Cyprus	Europe	2015	28960.5	522.735
Cyprus	Europe	2016	8508.2	368.799
Cyprus	Europe	2017	14406.6	-92.8537
Cyprus	Europe	2018	-1110.26	365.573
Cyprus	Europe	2019	41997.3	47.0393
Cyprus	Europe	2020	-327.244	-617.721
Czech Republic (Chechia)	Europe	2002	8496.61	-1596.69
Czech Republic (Chechia)	Europe	2003	2021.28	-2049.32
Czech Republic (Chechia)	Europe	2004	6423.47	528.274
Czech Republic (Chechia)	Europe	2005	13730.2	2898.07
Czech Republic (Chechia)	Europe	2006	7132	3790.27
Czech Republic (Chechia)	Europe	2007	13815.7	4052.16
Czech Republic (Chechia)	Europe	2008	8815.39	5220
Czech Republic (Chechia)	Europe	2009	5271.61	7700.19
Czech Republic (Chechia)	Europe	2010	10167.8	6192.29
Czech Republic (Chechia)	Europe	2011	4188.74	8894.62
Czech Republic (Chechia)	Europe	2012	9433.2	10309.3
Czech Republic (Chechia)	Europe	2013	7357.58	12123.7
Czech Republic (Chechia)	Europe	2014	8088.66	13436.5
Czech Republic (Chechia)	Europe	2015	1699.91	11152.3
Czech Republic (Chechia)	Europe	2016	10850.6	14970.6
Czech Republic (Chechia)	Europe	2017	11234.7	16255.1
Czech Republic (Chechia)	Europe	2018	8324.67	14918.7
Czech Republic (Chechia)	Europe	2019	10752.1	15115.7
Czech Republic (Chechia)	Europe	2020	6429.95	16708.6
Denmark	Europe	2002	4430.7	10023.7
Denmark	Europe	2003	1184.83	13115.6
Denmark	Europe	2004	-8804.17	12429.9
Denmark	Europe	2005	12847	14563.6
Denmark	Europe	2006	2385.25	11600
Denmark	Europe	2007	11809.4	9400.46
Denmark	Europe	2008	2191.22	12524.9
Denmark	Europe	2009	3771.06	14600.2
Denmark	Europe	2010	-11767.9	22342.6
Denmark	Europe	2011	13558.9	22002.9
Denmark	Europe	2012	-16349.8	19639.5
Denmark	Europe	2013	680.339	22713.8
Denmark	Europe	2014	6577.35	24528.3
Denmark	Europe	2015	1850.77	20566.3
Denmark	Europe	2016	7804.02	20923.1
Denmark	Europe	2017	3607.28	23878.6
Denmark	Europe	2018	8764.02	21805.9
Denmark	Europe	2019	-3801.73	25663.1
Denmark	Europe	2020	1582.72	22861
Djibouti	Africa	2002	3.43235	-30.6098
Djibouti	Africa	2003	14.2245	-52.2392
Djibouti	Africa	2004	38.5436	-87.8624
Djibouti	Africa	2005	22.2033	-73.2384
Djibouti	Africa	2006	108.288	-118.36
Djibouti	Africa	2007	195.351	-274.436
Djibouti	Africa	2008	227.655	-337.94
Djibouti	Africa	2009	96.8597	-178.893
Djibouti	Africa	2010	36.501	-72.158
Djibouti	Africa	2011	79.0002	-254.719
Djibouti	Africa	2012	109.998	-267.003
Djibouti	Africa	2013	286.004	-713.349
Djibouti	Africa	2014	152.998	444.525
Djibouti	Africa	2015	143.832	544.987
Djibouti	Africa	2016	159.998	-144.42
Djibouti	Africa	2017	164.93	-159.431
Djibouti	Africa	2018	170	374.116
Djibouti	Africa	2019	174.999	386.005
Djibouti	Africa	2020	158.23	270.104
Dominica	North America	2002	20.1106	-33.0669
Dominica	North America	2003	31.4721	-38.9258
Dominica	North America	2004	26.1739	-43.6333
Dominica	North America	2005	19.2356	-66.7676
Dominica	North America	2006	25.9075	-54.4219
Dominica	North America	2007	40.4868	-88.4875
Dominica	North America	2008	56.5483	-130.588
Dominica	North America	2009	42.4207	-116.517
Dominica	North America	2010	24.3417	-90.4541
Dominica	North America	2011	14.193	-73.8513
Dominica	North America	2012	23.1524	-90.6584
Dominica	North America	2013	17.9158	-79.4214
Dominica	North America	2014	12.3499	-58.3173
Dominica	North America	2015	7.16038	-58.2681
Dominica	North America	2016	42.2649	-59.7736
Dominica	North America	2017	22.6772	-102.389
Dominica	North America	2018	78.2832	-263.626
Dominica	North America	2019	63.0422	-203.366
Dominica	North America	2020	21.98	-183.905
Dominican Republic	North America	2002	926	-1915.4
Dominican Republic	North America	2003	616.53	93.4
Dominican Republic	North America	2004	934.48	338.6
Dominican Republic	North America	2005	1118.4	-1267.9
Dominican Republic	North America	2006	1528.7	-2578.51
Dominican Republic	North America	2007	2252.9	-3384.3
Dominican Republic	North America	2008	2728.4	-6283.6
Dominican Republic	North America	2009	1695.3	-3821
Dominican Republic	North America	2010	1820.2	-5526.9
Dominican Republic	North America	2011	2197.5	-6016.3
Dominican Republic	North America	2012	3415.9	-5536.3
Dominican Republic	North America	2013	1599.9	-3743.2
Dominican Republic	North America	2014	2385.3	-3290.3
Dominican Republic	North America	2015	2227.3	-3096.9
Dominican Republic	North America	2016	2516.1	-2619.4
Dominican Republic	North America	2017	3597.9	-2049.9
Dominican Republic	North America	2018	2744.5	-4062.7
Dominican Republic	North America	2019	2829.2	-4016.8
Dominican Republic	North America	2020	2455.3	-5412.5
Ecuador	South America	2002	783.261	-1617.94
Ecuador	South America	2003	871.513	-663.826
Ecuador	South America	2004	836.94	-669.61
Ecuador	South America	2005	493.414	-371.493
Ecuador	South America	2006	271.429	463.667
Ecuador	South America	2007	193.873	451.552
Ecuador	South America	2008	1057.4	-22.7386
Ecuador	South America	2009	308.63	-1138.21
Ecuador	South America	2010	165.893	-3026.43
Ecuador	South America	2011	646.084	-1865.32
Ecuador	South America	2012	567.417	-1344.39
Ecuador	South America	2013	727.081	-1948.12
Ecuador	South America	2014	772.39	-1234.17
Ecuador	South America	2015	1322.7	-2455.04
Ecuador	South America	2016	764.049	589.417
Ecuador	South America	2017	629.512	-492.713
Ecuador	South America	2018	1388.46	-888.344
Ecuador	South America	2019	973.915	227.854
Ecuador	South America	2020	1150.24	2523.49
Egypt Arab Rep.	Africa	2002	646.9	-3070.5
Egypt Arab Rep.	Africa	2003	237.4	397.9
Egypt Arab Rep.	Africa	2004	1253.3	-399.1
Egypt Arab Rep.	Africa	2005	5375.6	-3610.5
Egypt Arab Rep.	Africa	2006	10042.8	-3872.6
Egypt Arab Rep.	Africa	2007	11578.1	-9298.7
Egypt Arab Rep.	Africa	2008	9494.6	-12461.9
Egypt Arab Rep.	Africa	2009	6711.6	-9233
Egypt Arab Rep.	Africa	2010	6385.6	-11031
Egypt Arab Rep.	Africa	2011	-482.7	-14328.1
Egypt Arab Rep.	Africa	2012	2797.7	-20199.5
Egypt Arab Rep.	Africa	2013	4192.2	-20530.6
Egypt Arab Rep.	Africa	2014	4612.2	-26829.7
Egypt Arab Rep.	Africa	2015	6925.2	-30369.4
Egypt Arab Rep.	Africa	2016	8106.8	-34677.1
Egypt Arab Rep.	Africa	2017	7408.7	-27349.4
Egypt Arab Rep.	Africa	2018	8141.3	-24708.6
Egypt Arab Rep.	Africa	2019	9010.1	-25428.2
Egypt Arab Rep.	Africa	2020	5851.8	-32380.7
Estonia	Europe	2002	338.234	-518.538
Estonia	Europe	2003	1038.24	-836.603
Estonia	Europe	2004	1086.89	-949.7
Estonia	Europe	2005	3057.56	-704.594
Estonia	Europe	2006	1758.17	-1728.3
Estonia	Europe	2007	3033.15	-1964.48
Estonia	Europe	2008	1977.26	-960.636
Estonia	Europe	2009	1866.3	989.3
Estonia	Europe	2010	2592.26	1245.76
Estonia	Europe	2011	1119.15	1350.58
Estonia	Europe	2012	1787.34	385.669
Estonia	Europe	2013	1097.94	674.009
Estonia	Europe	2014	1781.65	925.754
Estonia	Europe	2015	-715.465	900.32
Estonia	Europe	2016	925.762	871.76
Estonia	Europe	2017	1735.78	1098.51
Estonia	Europe	2018	1232.54	800.22
Estonia	Europe	2019	3063.09	1291.76
Estonia	Europe	2020	3536.19	78.5267
Eswatini (Swasiland)	Africa	2002	92.9453	-65.115
Eswatini (Swasiland)	Africa	2003	-60.1907	-17.6421
Eswatini (Swasiland)	Africa	2004	69.582	-37.1025
Eswatini (Swasiland)	Africa	2005	-45.8503	-378.398
Eswatini (Swasiland)	Africa	2006	121.031	-342.081
Eswatini (Swasiland)	Africa	2007	37.4938	-323.292
Eswatini (Swasiland)	Africa	2008	105.729	-435.933
Eswatini (Swasiland)	Africa	2009	65.7059	-483.528
Eswatini (Swasiland)	Africa	2010	135.66	-562.01
Eswatini (Swasiland)	Africa	2011	98.7083	-376.09
Eswatini (Swasiland)	Africa	2012	26.48	-201.418
Eswatini (Swasiland)	Africa	2013	81.7902	-77.2474
Eswatini (Swasiland)	Africa	2014	25.7826	-42.6902
Eswatini (Swasiland)	Africa	2015	31.4981	53.3197
Eswatini (Swasiland)	Africa	2016	26.8521	44.9396
Eswatini (Swasiland)	Africa	2017	-57.6476	-32.8136
Eswatini (Swasiland)	Africa	2018	31.1308	-167.569
Eswatini (Swasiland)	Africa	2019	127.971	143.407
Eswatini (Swasiland)	Africa	2020	44.0696	112.393
Ethiopia	Africa	2002	255	-969.769
Ethiopia	Africa	2003	465	-1345.58
Ethiopia	Africa	2004	545.1	-2043.01
Ethiopia	Africa	2005	265.112	-2965.2
Ethiopia	Africa	2006	545.257	-3077.63
Ethiopia	Africa	2007	222.001	-4254.88
Ethiopia	Africa	2008	108.538	-6102.64
Ethiopia	Africa	2009	221.46	-5612.92
Ethiopia	Africa	2010	288.272	-5270.42
Ethiopia	Africa	2011	628.625	-5923.03
Ethiopia	Africa	2012	278.563	-8135.01
Ethiopia	Africa	2013	1343.88	-8134.77
Ethiopia	Africa	2014	1855.05	-11818.1
Ethiopia	Africa	2015	2626.52	-13853.6
Ethiopia	Africa	2016	4142.94	-14091.2
Ethiopia	Africa	2017	4017.16	-12672.6
Ethiopia	Africa	2018	3360.42	-12304.6
Ethiopia	Africa	2019	2548.74	-11639
Ethiopia	Africa	2020	2395.8	-9455.07
Finland	Europe	2002	8094.58	13426.7
Finland	Europe	2003	5965.37	12281.7
Finland	Europe	2004	6777.1	13386.7
Finland	Europe	2005	10867.8	9696.39
Finland	Europe	2006	4638.73	9021.34
Finland	Europe	2007	21979.4	12316.9
Finland	Europe	2008	19406.7	10389.8
Finland	Europe	2009	-8825.82	5208.26
Finland	Europe	2010	12221	3092.46
Finland	Europe	2011	-6008	-2329.35
Finland	Europe	2012	4931.09	-3770.62
Finland	Europe	2013	-4922.28	-2876.2
Finland	Europe	2014	17528.6	-3191.31
Finland	Europe	2015	17485.1	-1340.29
Finland	Europe	2016	5124.08	-3058.26
Finland	Europe	2017	17149.1	124.666
Finland	Europe	2018	-10571.7	-3434.72
Finland	Europe	2019	15611.7	420.343
Finland	Europe	2020	-2368.88	819.939
France	Europe	2002	51550.5	27607.4
France	Europe	2003	42350.8	24042.4
France	Europe	2004	35608.5	17355.9
France	Europe	2005	85137.1	-283.241
France	Europe	2006	78957.1	-8152.87
France	Europe	2007	83777.6	-18508.9
France	Europe	2008	67997.4	-41912.6
France	Europe	2009	18422.9	-32833.2
France	Europe	2010	38889.4	-43515.1
France	Europe	2011	44205.8	-56663.3
France	Europe	2012	32944.7	-37820.6
France	Europe	2013	31589.3	-30595
France	Europe	2014	5804.88	-36227.5
France	Europe	2015	42825.4	-9832.36
France	Europe	2016	32803.7	-13238.7
France	Europe	2017	35868.1	-23499.2
France	Europe	2018	77493.1	-32200.8
France	Europe	2019	57482.8	-25561.3
France	Europe	2020	13242.5	-48562.2
Germany	Europe	2002	51268.2	88407
Germany	Europe	2003	65401.5	94700.8
Germany	Europe	2004	-20408.4	146173
Germany	Europe	2005	59835.2	148769
Germany	Europe	2006	87444.2	162485
Germany	Europe	2007	50847.2	232132
Germany	Europe	2008	30954.7	229505
Germany	Europe	2009	56701.9	172768
Germany	Europe	2010	86037.5	180221
Germany	Europe	2011	97535.4	184739
Germany	Europe	2012	65443.1	216988
Germany	Europe	2013	67199.7	218579
Germany	Europe	2014	19488.3	257742
Germany	Europe	2015	62422.5	255038
Germany	Europe	2016	64707.8	256402
Germany	Europe	2017	109506	260592
Germany	Europe	2018	158515	244737
Germany	Europe	2019	67619	221128
Germany	Europe	2020	112617	221117
Ghana	Africa	2002	58.93	-757.841
Ghana	Africa	2003	136.751	-962.242
Ghana	Africa	2004	139.27	-1972.29
Ghana	Africa	2005	144.97	-2711.72
Ghana	Africa	2006	636.01	-3176.97
Ghana	Africa	2007	1383.18	-4060.7
Ghana	Africa	2008	2714.92	-5495.93
Ghana	Africa	2009	2372.54	-3379.97
Ghana	Africa	2010	2527.35	-4487.95
Ghana	Africa	2011	3247.59	-4908.64
Ghana	Africa	2012	3294.52	-5187.08
Ghana	Africa	2013	3227	-6292.08
Ghana	Africa	2014	3363.39	-3985.64
Ghana	Africa	2015	3192.32	-4310.46
Ghana	Africa	2016	3485.33	-3066.61
Ghana	Africa	2017	3254.99	-1685.93
Ghana	Africa	2018	2989.03	-705.802
Ghana	Africa	2019	3879.83	-1315.92
Ghana	Africa	2020	1875.78	-2468.3
Greece	Europe	2002	34.1805	-11147.1
Greece	Europe	2003	1408.09	-12580.8
Greece	Europe	2004	2147.93	-12569.2
Greece	Europe	2005	688.484	-15079.9
Greece	Europe	2006	5411.4	-24897
Greece	Europe	2007	1957.12	-34234
Greece	Europe	2008	5733.45	-39459
Greece	Europe	2009	2766.3	-25077.5
Greece	Europe	2010	532.927	-20251
Greece	Europe	2011	1092.19	-17349.2
Greece	Europe	2012	1662.09	-5996.1
Greece	Europe	2013	2945.27	-6744.5
Greece	Europe	2014	2697.34	-5246.31
Greece	Europe	2015	1268.94	-1220.06
Greece	Europe	2016	2698.54	-1713.49
Greece	Europe	2017	3439.13	-1656.29
Greece	Europe	2018	4025.45	-3935.25
Greece	Europe	2019	4999.64	-2008
Greece	Europe	2020	3303.65	-12736.8
Grenada	North America	2002	54.4889	-99.4858
Grenada	North America	2003	89.1667	-131.927
Grenada	North America	2004	65.0143	-121.384
Grenada	North America	2005	70.1571	-247.289
Grenada	North America	2006	89.7871	-240.089
Grenada	North America	2007	156.555	-226.839
Grenada	North America	2008	134.833	-243.932
Grenada	North America	2009	102.556	-173.742
Grenada	North America	2010	60.4209	-195.807
Grenada	North America	2011	42.6482	-199.314
Grenada	North America	2012	31.4899	-189.193
Grenada	North America	2013	74.6884	-213.499
Grenada	North America	2014	106.797	-14.3566
Grenada	North America	2015	156.442	3.69988
Grenada	North America	2016	109.857	-4.68837
Grenada	North America	2017	155.662	-37.5896
Grenada	North America	2018	184.006	-63.5457
Grenada	North America	2019	198.979	-65.521
Grenada	North America	2020	148.811	-165.598
Guatemala	North America	2002	-1017	-2892.76
Guatemala	North America	2003	19.4886	-3183.18
Guatemala	North America	2004	321.4	-3875.8
Guatemala	North America	2005	540	-4332.4
Guatemala	North America	2006	635.3	-5111.8
Guatemala	North America	2007	859.2	-5797
Guatemala	North America	2008	731.387	-5983.77
Guatemala	North America	2009	499.821	-3816.49
Guatemala	North America	2010	1102.46	-4746.62
Guatemala	North America	2011	876.761	-5432.78
Guatemala	North America	2012	1399.82	-6504.98
Guatemala	North America	2013	1522.14	-6714.86
Guatemala	North America	2014	1407.56	-6707.93
Guatemala	North America	2015	1203.36	-6358.44
Guatemala	North America	2016	845.787	-5854.84
Guatemala	North America	2017	998.344	-6499.97
Guatemala	North America	2018	922.398	-7819.06
Guatemala	North America	2019	1169.33	-7928.96
Guatemala	North America	2020	853.449	-6584.61
Guyana	South America	2002	43.6	-47.3
Guyana	South America	2003	26.1	-32.6
Guyana	South America	2004	30	-54.4886
Guyana	South America	2005	76.8	-224.474
Guyana	South America	2006	102.4	-327.928
Guyana	South America	2007	152.4	-407.615
Guyana	South America	2008	178	-635.405
Guyana	South America	2009	164	-513.328
Guyana	South America	2010	198	-629.887
Guyana	South America	2011	246.8	-777.6
Guyana	South America	2012	277.91	-809.853
Guyana	South America	2013	200.558	-837.792
Guyana	South America	2014	237.75	-869.454
Guyana	South America	2015	137.7	-480.028
Guyana	South America	2016	162.654	-257.309
Guyana	South America	2017	327.344	-573.304
Guyana	South America	2018	1180.41	-1645.44
Guyana	South America	2019	1695.18	-3219.9
Guyana	South America	2020	1194.48	-892.434
Hungary	Europe	2002	3643.43	-1036.39
Hungary	Europe	2003	4157.51	-3299.92
Hungary	Europe	2004	4538.1	-3324.65
Hungary	Europe	2005	27489.7	-1161.06
Hungary	Europe	2006	18678.7	-1071.14
Hungary	Europe	2007	70631.3	682.364
Hungary	Europe	2008	75107.8	608.864
Hungary	Europe	2009	-2792.08	5367.03
Hungary	Europe	2010	-20770.3	6941.97
Hungary	Europe	2011	10741	8718.15
Hungary	Europe	2012	10815.9	8655.42
Hungary	Europe	2013	-3586.6	9451.22
Hungary	Europe	2014	13060.1	8939.09
Hungary	Europe	2015	-5266.44	9953.57
Hungary	Europe	2016	69681.2	11180.8
Hungary	Europe	2017	-12133.1	9765.62
Hungary	Europe	2018	-64364.9	6900.69
Hungary	Europe	2019	98216.6	3836.45
Hungary	Europe	2020	168928	3324.79
Iceland	Europe	2002	91.9055	146.669
Iceland	Europe	2003	335.355	-343.252
Iceland	Europe	2004	755.317	-777.489
Iceland	Europe	2005	3093.68	-1976.31
Iceland	Europe	2006	3876.55	-2924.14
Iceland	Europe	2007	6872.17	-1961.31
Iceland	Europe	2008	1203.69	-637.429
Iceland	Europe	2009	63.5881	1055.74
Iceland	Europe	2010	256.982	1355.21
Iceland	Europe	2011	1106.96	1173.83
Iceland	Europe	2012	1024.16	856.625
Iceland	Europe	2013	472.608	1245.05
Iceland	Europe	2014	766.776	1134.58
Iceland	Europe	2015	1145.77	1308.42
Iceland	Europe	2016	-1066.29	1411.46
Iceland	Europe	2017	-6999.89	1118.76
Iceland	Europe	2018	-622.718	874.519
Iceland	Europe	2019	-556.464	1113.45
Iceland	Europe	2020	-1026.28	-156.973
India	Asia	2002	5208.97	-5122.2
India	Asia	2003	3681.98	-8164.09
India	Asia	2004	5429.25	-14960.2
India	Asia	2005	7269.41	-27276.3
India	Asia	2006	20029.1	-31770
India	Asia	2007	25227.7	-38703.7
India	Asia	2008	43406.3	-74360
India	Asia	2009	35581.4	-67410
India	Asia	2010	27396.9	-91023.7
India	Asia	2011	36498.7	-106687
India	Asia	2012	23995.7	-136063
India	Asia	2013	28153	-92135.1
India	Asia	2014	34576.6	-67969.8
India	Asia	2015	44009.5	-63249.2
India	Asia	2016	44458.6	-41579.2
India	Asia	2017	39966.1	-72211.6
India	Asia	2018	42117.4	-105918
India	Asia	2019	50610.7	-73451.7
India	Asia	2020	64362.4	-8342.16
Indonesia	Asia	2002	145.09	13131.3
Indonesia	Asia	2003	-596.92	12455.5
Indonesia	Asia	2004	1896.08	11341.4
Indonesia	Asia	2005	8336.26	8411.22
Indonesia	Asia	2006	4914.2	19786
Indonesia	Asia	2007	6928.48	20911.7
Indonesia	Asia	2008	9318.45	9917.75
Indonesia	Asia	2009	4877.37	21191
Indonesia	Asia	2010	15292	21212.1
Indonesia	Asia	2011	20564.9	24021.7
Indonesia	Asia	2012	21200.8	-1884.41
Indonesia	Asia	2013	23281.7	-6237.1
Indonesia	Asia	2014	25120.7	-3027.12
Indonesia	Asia	2015	19779.1	5351.89
Indonesia	Asia	2016	4541.71	8234.32
Indonesia	Asia	2017	20510.3	11434.8
Indonesia	Asia	2018	18909.8	-6713.37
Indonesia	Asia	2019	24993.5	-4133.32
Indonesia	Asia	2020	19122.1	18545.8
Israel	Asia	2002	1582.5	-3513.5
Israel	Asia	2003	3322	-1027
Israel	Asia	2004	2946.9	135.6
Israel	Asia	2005	4818.4	-150.1
Israel	Asia	2006	14395.5	282.9
Israel	Asia	2007	8798.1	-1480.4
Israel	Asia	2008	10274.2	-1276.2
Israel	Asia	2009	4606.9	5262.5
Israel	Asia	2010	6984.7	4527.2
Israel	Asia	2011	8653	-610.2
Israel	Asia	2012	9017.3	-137.2
Israel	Asia	2013	11842.2	5477.4
Israel	Asia	2014	6048.9	4799.2
Israel	Asia	2015	11336.2	9367.1
Israel	Asia	2016	11988	5818.7
Israel	Asia	2017	16892.5	6711.3
Israel	Asia	2018	21514.5	3048
Israel	Asia	2019	17362.5	8665.4
Israel	Asia	2020	24283.2	18906
Italy	Europe	2002	17239.4	9203.89
Italy	Europe	2003	19572.9	6874.32
Italy	Europe	2004	20100.7	9690.6
Italy	Europe	2005	36762.1	-3242.15
Italy	Europe	2006	56995.5	-17269.8
Italy	Europe	2007	65975.5	-8130.16
Italy	Europe	2008	-9501.58	-19125.9
Italy	Europe	2009	16607.2	-11906.4
Italy	Europe	2010	9930.5	-39279.5
Italy	Europe	2011	34465.5	-30653.2
Italy	Europe	2012	34.901	23692.6
Italy	Europe	2013	19531.4	51532.2
Italy	Europe	2014	17032.7	62098.2
Italy	Europe	2015	13303.4	55237.2
Italy	Europe	2016	25656.7	61968.2
Italy	Europe	2017	11138.4	57610.5
Italy	Europe	2018	44249.7	50617
Italy	Europe	2019	31185.2	67357.8
Italy	Europe	2020	-22090.9	70465.6
Jamaica	North America	2002	443.8	-1555.63
Jamaica	North America	2003	683.5	-1391.06
Jamaica	North America	2004	559.366	-1365.27
Jamaica	North America	2005	637.902	-1973.55
Jamaica	North America	2006	842.343	-2315.8
Jamaica	North America	2007	811.902	-3416.44
Jamaica	North America	2008	1376.6	-4374.79
Jamaica	North America	2009	485.165	-2318.01
Jamaica	North America	2010	185.776	-2449.4
Jamaica	North America	2011	172.757	-3541.15
Jamaica	North America	2012	413.333	-3327.36
Jamaica	North America	2013	544.748	-3181.13
Jamaica	North America	2014	582.149	-3051.49
Jamaica	North America	2015	924.978	-2296.5
Jamaica	North America	2016	927.977	-1837.86
Jamaica	North America	2017	888.835	-2356.66
Jamaica	North America	2018	774.621	-2100
Jamaica	North America	2019	665.416	-2339.21
Jamaica	North America	2020	265.101	-2549.76
Japan	Asia	2002	11557.4	51601
Japan	Asia	2003	8771.54	72487.4
Japan	Asia	2004	7527.95	94230.4
Japan	Asia	2005	5459.62	69911.7
Japan	Asia	2006	-2396.91	63045.4
Japan	Asia	2007	21631.2	83502.7
Japan	Asia	2008	24624.8	17341.2
Japan	Asia	2009	12226.5	23251.9
Japan	Asia	2010	7440.98	78197.1
Japan	Asia	2011	-850.72	-39544.3
Japan	Asia	2012	546.96	-101198
Japan	Asia	2013	10648.4	-125128
Japan	Asia	2014	19752.2	-128605
Japan	Asia	2015	5252.22	-23275.9
Japan	Asia	2016	40954.2	40443.8
Japan	Asia	2017	18802.2	37636.2
Japan	Asia	2018	25289.4	1405
Japan	Asia	2019	40128.4	-8615.18
Japan	Asia	2020	62723.1	-7597.67
Kazakhstan	Asia	2002	2588.49	-153.21
Kazakhstan	Asia	2003	2483.25	1496.09
Kazakhstan	Asia	2004	5615.26	3544.18
Kazakhstan	Asia	2005	2546.07	4927.56
Kazakhstan	Asia	2006	7611.17	8557.54
Kazakhstan	Asia	2007	11972.8	6782.97
Kazakhstan	Asia	2008	16818.9	26685.5
Kazakhstan	Asia	2009	14275.9	9025.86
Kazakhstan	Asia	2010	7456.12	21250.6
Kazakhstan	Asia	2011	13760.3	38208.8
Kazakhstan	Asia	2012	13648.1	30923.1
Kazakhstan	Asia	2013	10011.3	27847.2
Kazakhstan	Asia	2014	7308.11	29775.5
Kazakhstan	Asia	2015	6577.82	6906.8
Kazakhstan	Asia	2016	17221	5490.96
Kazakhstan	Asia	2017	4712.63	13150
Kazakhstan	Asia	2018	83.41	20917.8
Kazakhstan	Asia	2019	3718.63	14466
Kazakhstan	Asia	2020	7406.53	7174.03
Kenya	Africa	2002	27.6184	-651.651
Kenya	Africa	2003	81.7382	-649.328
Kenya	Africa	2004	46.0639	-1007.31
Kenya	Africa	2005	21.2117	-1396.56
Kenya	Africa	2006	50.6747	-2225.26
Kenya	Africa	2007	729.055	-2996.29
Kenya	Africa	2008	95.585	-4268.61
Kenya	Africa	2009	116.259	-3916.6
Kenya	Africa	2010	178.064	-4548.25
Kenya	Africa	2011	1450.46	-6360.09
Kenya	Africa	2012	1380.17	-6710.09
Kenya	Africa	2013	1118.82	-7318.03
Kenya	Africa	2014	820.934	-9035.5
Kenya	Africa	2015	619.72	-7061.02
Kenya	Africa	2016	678.803	-6258.69
Kenya	Africa	2017	1266.14	-8631.63
Kenya	Africa	2018	1625.92	-8603.3
Kenya	Africa	2019	1332.44	-8937.17
Kenya	Africa	2020	716.756	-8078.13
Korea Rep.	Asia	2002	5475.1	8587.3
Korea Rep.	Asia	2003	7010	17292.9
Korea Rep.	Asia	2004	13294.4	34122.6
Korea Rep.	Asia	2005	13643.2	23508.3
Korea Rep.	Asia	2006	9161.9	11474.3
Korea Rep.	Asia	2007	8826.9	19396.6
Korea Rep.	Asia	2008	11187.5	5435.4
Korea Rep.	Asia	2009	9021.9	38717.9
Korea Rep.	Asia	2010	9497.4	33959.5
Korea Rep.	Asia	2011	9773	15957.8
Korea Rep.	Asia	2012	9495.9	43531.8
Korea Rep.	Asia	2013	12766.6	73930.2
Korea Rep.	Asia	2014	9273.6	82854.9
Korea Rep.	Asia	2015	4104.1	105649
Korea Rep.	Asia	2016	12104.3	99123.3
Korea Rep.	Asia	2017	17912.9	76858.8
Korea Rep.	Asia	2018	12182.6	80717.4
Korea Rep.	Asia	2019	9634.3	52966.8
Korea Rep.	Asia	2020	9223.6	65934.7
Kuwait	Asia	2002	3.62	3059.41
Kuwait	Asia	2003	-67.11	8442.96
Kuwait	Asia	2004	23.75	12874.1
Kuwait	Asia	2005	233.9	26309.2
Kuwait	Asia	2006	121.31	38019
Kuwait	Asia	2007	111.54	39389
Kuwait	Asia	2008	-5.95	60186.2
Kuwait	Asia	2009	1113.59	33617.9
Kuwait	Asia	2010	1304.63	40785.4
Kuwait	Asia	2011	3259.07	71341.4
Kuwait	Asia	2012	2872.59	83140.6
Kuwait	Asia	2013	1433.63	75344.4
Kuwait	Asia	2014	485.81	59888.1
Kuwait	Asia	2015	284.65	10251.8
Kuwait	Asia	2016	292.03	-764.64
Kuwait	Asia	2017	113.01	2727.18
Kuwait	Asia	2018	-21.38	16994.1
Kuwait	Asia	2019	515.62	13179.8
Kuwait	Asia	2020	-630.09	3401.19
Kyrgyz Republic	Asia	2002	4.66	-78.19
Kyrgyz Republic	Asia	2003	45.54	-134.18
Kyrgyz Republic	Asia	2004	175.46	-183.45
Kyrgyz Republic	Asia	2005	42.57	-449.54
Kyrgyz Republic	Asia	2006	182.02	-967.41
Kyrgyz Republic	Asia	2007	207.92	-1195.5
Kyrgyz Republic	Asia	2008	376.99	-1982.51
Kyrgyz Republic	Asia	2009	189.38	-1227.97
Kyrgyz Republic	Asia	2010	472.77	-1534.28
Kyrgyz Republic	Asia	2011	685.76	-1656.61
Kyrgyz Republic	Asia	2012	260.93	-2917.63
Kyrgyz Republic	Asia	2013	612.02	-2824.2
Kyrgyz Republic	Asia	2014	343.01	-3169.53
Kyrgyz Republic	Asia	2015	1144.05	-2422.08
Kyrgyz Republic	Asia	2016	619.22	-2339.82
Kyrgyz Republic	Asia	2017	-107.21	-2502.18
Kyrgyz Republic	Asia	2018	144.22	-3126.81
Kyrgyz Republic	Asia	2019	403.87	-2562.48
Kyrgyz Republic	Asia	2020	-401.52	-1615.43
Latvia	Europe	2002	160.091	-769.683
Latvia	Europe	2003	316.652	-1304.38
Latvia	Europe	2004	591.59	-2116.99
Latvia	Europe	2005	809.856	-2437.94
Latvia	Europe	2006	1705.67	-4448.7
Latvia	Europe	2007	2713.41	-5712.67
Latvia	Europe	2008	1434.27	-4265.77
Latvia	Europe	2009	-150.022	-288.813
Latvia	Europe	2010	474.984	-470.556
Latvia	Europe	2011	1519.52	-1660.16
Latvia	Europe	2012	1080.78	-1559.36
Latvia	Europe	2013	989.284	-1366.23
Latvia	Europe	2014	1045.11	-926.626
Latvia	Europe	2015	812.844	-472.48
Latvia	Europe	2016	335.421	90.1274
Latvia	Europe	2017	1153.58	-197.745
Latvia	Europe	2018	427.807	-231.754
Latvia	Europe	2019	1087.58	-240.618
Latvia	Europe	2020	944.115	398.44
Lithuania	Europe	2002	660.79	-766.121
Lithuania	Europe	2003	217.399	-1089.79
Lithuania	Europe	2004	879.541	-1598.12
Lithuania	Europe	2005	1292.55	-1868.99
Lithuania	Europe	2006	2259.38	-3115.79
Lithuania	Europe	2007	2601.49	-5220.8
Lithuania	Europe	2008	1727.29	-5654.89
Lithuania	Europe	2009	-360.198	-650.343
Lithuania	Europe	2010	1102.7	-747.17
Lithuania	Europe	2011	1880.81	-1165.21
Lithuania	Europe	2012	677.183	252.898
Lithuania	Europe	2013	768.658	669.878
Lithuania	Europe	2014	357.323	874.522
Lithuania	Europe	2015	1036.95	-417.504
Lithuania	Europe	2016	1177.53	303.592
Lithuania	Europe	2017	1383.73	1132.86
Lithuania	Europe	2018	1299.84	960.984
Lithuania	Europe	2019	3434.3	2869.56
Lithuania	Europe	2020	4478.59	5268.27
Madagascar	Africa	2002	14.6618	-514.975
Madagascar	Africa	2003	12.8741	-554.94
Madagascar	Africa	2004	52.9107	-649.266
Madagascar	Africa	2005	85.4286	-825.54
Madagascar	Africa	2006	294.682	-699.601
Madagascar	Africa	2007	789.39	-1148.26
Madagascar	Africa	2008	1134.5	-2093.61
Madagascar	Africa	2009	1293.33	-1943.01
Madagascar	Africa	2010	912.287	-1256.94
Madagascar	Africa	2011	815.534	-1147.93
Madagascar	Africa	2012	814.79	-1073.17
Madagascar	Africa	2013	565.849	-1009.67
Madagascar	Africa	2014	372.872	-456.653
Madagascar	Africa	2015	328.059	-356.773
Madagascar	Africa	2016	540.843	-175.422
Madagascar	Africa	2017	464.857	-344.018
Madagascar	Africa	2018	612.036	-413.527
Madagascar	Africa	2019	474.311	-600.925
Madagascar	Africa	2020	358.467	-1155.97
Malawi	Africa	2002	5.9	-323.271
Malawi	Africa	2003	65.8856	-292.707
Malawi	Africa	2004	107.811	-483.667
Malawi	Africa	2005	139.696	-700.643
Malawi	Africa	2006	35.5618	-534.393
Malawi	Africa	2007	124.389	-660.716
Malawi	Africa	2008	195.426	-982.43
Malawi	Africa	2009	49.1304	-890.05
Malawi	Africa	2010	97.0106	-1419.88
Malawi	Africa	2011	812.752	-1278
Malawi	Africa	2012	-8.88598	-1172.65
Malawi	Africa	2013	451.362	-1562.27
Malawi	Africa	2014	598.087	-1372.05
Malawi	Africa	2015	287.747	-1242.56
Malawi	Africa	2016	115.7	-1225.12
Malawi	Africa	2017	90.2	-1727.51
Malawi	Africa	2018	77.0123	-1839.95
Malawi	Africa	2019	55.2678	-1939.36
Malawi	Africa	2020	45.2389	-1931.16
Malaysia	Asia	2002	3192.89	16565.2
Malaysia	Asia	2003	3218.95	21756.5
Malaysia	Asia	2004	4376.05	25414.7
Malaysia	Asia	2005	3924.79	30775.5
Malaysia	Asia	2006	7690.73	35471.7
Malaysia	Asia	2007	9071.37	38520.5
Malaysia	Asia	2008	7572.51	51312.7
Malaysia	Asia	2009	114.66	41551
Malaysia	Asia	2010	10885.8	40434.6
Malaysia	Asia	2011	15119.4	46436.6
Malaysia	Asia	2012	8895.77	33875.7
Malaysia	Asia	2013	11296.3	27540.3
Malaysia	Asia	2014	10619.4	31341.5
Malaysia	Asia	2015	9857.16	22711.7
Malaysia	Asia	2016	13470.1	19990.3
Malaysia	Asia	2017	9368.47	21988.3
Malaysia	Asia	2018	8304.48	24054.5
Malaysia	Asia	2019	9154.92	27501
Malaysia	Asia	2020	4313.01	21810.2
Maldives	Asia	2002	24.72	39.47
Maldives	Asia	2003	31.77	49.36
Maldives	Asia	2004	52.93	-33.59
Maldives	Asia	2005	52.99	-384.03
Maldives	Asia	2006	63.83	-269.39
Maldives	Asia	2007	132.43	168.19
Maldives	Asia	2008	181.26	-107.21
Maldives	Asia	2009	157.96	232.16
Maldives	Asia	2010	216.47	314.23
Maldives	Asia	2011	423.53	146.92
Maldives	Asia	2012	227.98	339.5
Maldives	Asia	2013	360.82	508.33
Maldives	Asia	2014	333.38	545.04
Maldives	Asia	2015	297.98	375.92
Maldives	Asia	2016	456.64	-50.67
Maldives	Asia	2017	457.81	-182.3
Maldives	Asia	2018	575.66	-517.54
Maldives	Asia	2019	961.04	-348.34
Maldives	Asia	2020	440.71	-662.12
Malta	Europe	2002	-497.797	108.6
Malta	Europe	2003	911.475	-82.5909
Malta	Europe	2004	7469.04	-159.454
Malta	Europe	2005	21801.4	-257.568
Malta	Europe	2006	25035.4	-274.909
Malta	Europe	2007	35591.5	124.44
Malta	Europe	2008	14837.8	78.7129
Malta	Europe	2009	1444.87	-104.953
Malta	Europe	2010	9245	-62.836
Malta	Europe	2011	7806.91	253.621
Malta	Europe	2012	3323.6	445.305
Malta	Europe	2013	510.058	640.895
Malta	Europe	2014	155.879	1349.79
Malta	Europe	2015	3640.71	1038.11
Malta	Europe	2016	2776.03	1295.97
Malta	Europe	2017	3890.24	2368.46
Malta	Europe	2018	4464.85	2383.34
Malta	Europe	2019	4172.68	2195.27
Malta	Europe	2020	4433.6	1197.8
Mauritius	Africa	2002	32.0731	144.726
Mauritius	Africa	2003	62.6307	70.7961
Mauritius	Africa	2004	13.8947	-147.157
Mauritius	Africa	2005	41.777	-376.493
Mauritius	Africa	2006	106.758	-725.534
Mauritius	Africa	2007	340.764	-781.959
Mauritius	Africa	2008	377.725	-1378.12
Mauritius	Africa	2009	256.681	-933.688
Mauritius	Africa	2010	429.942	-1179.04
Mauritius	Africa	2011	433.331	-1561.48
Mauritius	Africa	2012	589.018	-1491.1
Mauritius	Africa	2013	293.369	-1704.24
Mauritius	Africa	2014	455.562	-1479.57
Mauritius	Africa	2015	216.455	-1170.54
Mauritius	Africa	2016	378.764	-1258.15
Mauritius	Africa	2017	479.996	-1777.88
Mauritius	Africa	2018	460.511	-1941.05
Mauritius	Africa	2019	471.422	-2106.39
Mauritius	Africa	2020	245.941	-2136.43
Mexico	North America	2002	20160.2	-13449.5
Mexico	North America	2003	18178.5	-12334.5
Mexico	North America	2004	25158	-16096
Mexico	North America	2005	25424.1	-14635.7
Mexico	North America	2006	22136.5	-14041.1
Mexico	North America	2007	31110.2	-18298
Mexico	North America	2008	29782.8	-26180.4
Mexico	North America	2009	19656.2	-14936.8
Mexico	North America	2010	30528.7	-14362.6
Mexico	North America	2011	23843.3	-16797.7
Mexico	North America	2012	18219.5	-14614.9
Mexico	North America	2013	50817.8	-14967.4
Mexico	North America	2014	28662.8	-16091.2
Mexico	North America	2015	35818.4	-24394.5
Mexico	North America	2016	38895.5	-21914.6
Mexico	North America	2017	33225.2	-20463
Mexico	North America	2018	37849.9	-24708.5
Mexico	North America	2019	29740.4	-2909.2
Mexico	North America	2020	31247.6	22751.8
Moldova	Europe	2002	84.05	-418.14
Moldova	Europe	2003	73.75	-667.3
Moldova	Europe	2004	151.01	-775.14
Moldova	Europe	2005	190.7	-1212.24
Moldova	Europe	2006	258.68	-1603.24
Moldova	Europe	2007	536.02	-2319.79
Moldova	Europe	2008	726.61	-3219.16
Moldova	Europe	2009	263.96	-1998.58
Moldova	Europe	2010	297.05	-2255.5
Moldova	Europe	2011	372.88	-2825.5
Moldova	Europe	2012	251.2	-2959.96
Moldova	Europe	2013	241.88	-2986.36
Moldova	Europe	2014	345.9	-2913.56
Moldova	Europe	2015	225.87	-1991.46
Moldova	Europe	2016	87.44	-1858.1
Moldova	Europe	2017	149.52	-2254.56
Moldova	Europe	2018	293.41	-2938.01
Moldova	Europe	2019	506.75	-2960.43
Moldova	Europe	2020	157.42	-2711.95
Mongolia	Asia	2002	77.75	-238.18
Mongolia	Asia	2003	131.54	-248.74
Mongolia	Asia	2004	92.92	-195.39
Mongolia	Asia	2005	187.62	-85.89
Mongolia	Asia	2006	245.46	203.38
Mongolia	Asia	2007	372.76	57.01
Mongolia	Asia	2008	844.7	-738.67
Mongolia	Asia	2009	623.61	-332
Mongolia	Asia	2010	1691.42	-474.91
Mongolia	Asia	2011	4571.16	-3517.35
Mongolia	Asia	2012	4272.47	-4455.74
Mongolia	Asia	2013	2059.7	-3917.92
Mongolia	Asia	2014	337.77	-1111.49
Mongolia	Asia	2015	94.32	-152.86
Mongolia	Asia	2016	-4156.4	-0.49
Mongolia	Asia	2017	1494.35	277.6
Mongolia	Asia	2018	1951.53	-763.75
Mongolia	Asia	2019	2443.34	-833.6
Mongolia	Asia	2020	1719.12	305.32
Morocco	Africa	2002	480.356	-1114.91
Morocco	Africa	2003	2312.83	-1728.41
Morocco	Africa	2004	893.325	-3227.63
Morocco	Africa	2005	1670.61	-3951.17
Morocco	Africa	2006	2460.79	-4440.74
Morocco	Africa	2007	2825.8	-7420.59
Morocco	Africa	2008	2466.29	-12774.7
Morocco	Africa	2009	1970.32	-10926.9
Morocco	Africa	2010	1240.63	-9953.28
Morocco	Africa	2011	2521.36	-14062.6
Morocco	Africa	2012	2841.95	-14674.8
Morocco	Africa	2013	3360.91	-14810.4
Morocco	Africa	2014	3525.38	-13690.3
Morocco	Africa	2015	3252.91	-7927.84
Morocco	Africa	2016	2153.36	-10739.2
Morocco	Africa	2017	2680.11	-10551.4
Morocco	Africa	2018	3544.39	-12131.5
Morocco	Africa	2019	1720.83	-10049.4
Morocco	Africa	2020	1418.71	-8812.91
Namibia	Africa	2002	147.536	-177.045
Namibia	Africa	2003	65.1109	-325.859
Namibia	Africa	2004	223.561	-227.66
Namibia	Africa	2005	389.851	-214.545
Namibia	Africa	2006	610.198	199.127
Namibia	Africa	2007	669.183	-92.9954
Namibia	Africa	2008	750.426	-990.186
Namibia	Africa	2009	829.054	-1373.34
Namibia	Africa	2010	287.529	-1323.98
Namibia	Africa	2011	803.601	-1551.99
Namibia	Africa	2012	1041.56	-2174.13
Namibia	Africa	2013	777.074	-2492.98
Namibia	Africa	2014	445.582	-2816.14
Namibia	Africa	2015	838.879	-2943.12
Namibia	Africa	2016	358.727	-2565.43
Namibia	Africa	2017	280.477	-1686.28
Namibia	Africa	2018	234.373	-1386.22
Namibia	Africa	2019	-176.478	-1220.5
Namibia	Africa	2020	-159.343	-1048.43
Nepal	Asia	2002	-5.95	-724.92
Nepal	Asia	2003	14.78	-856.81
Nepal	Asia	2004	-0.42	-1059.08
Nepal	Asia	2005	2.45	-1427.96
Nepal	Asia	2006	-6.65	-1699.39
Nepal	Asia	2007	5.74	-2218.89
Nepal	Asia	2008	1	-2660.85
Nepal	Asia	2009	38.27	-3559.2
Nepal	Asia	2010	87.74	-4307.31
Nepal	Asia	2011	94.02	-4584.8
Nepal	Asia	2012	91.95	-4916.7
Nepal	Asia	2013	74.18	-5334.66
Nepal	Asia	2014	30.4	-6366.74
Nepal	Asia	2015	51.9	-5467.9
Nepal	Asia	2016	106	-7898.49
Nepal	Asia	2017	196.27	-9393.29
Nepal	Asia	2018	68.26	-11960.6
Nepal	Asia	2019	185.56	-11110.1
Nepal	Asia	2020	126.63	-8923.09
Netherlands	Europe	2002	25485	17519.8
Netherlands	Europe	2003	20456.4	35877.9
Netherlands	Europe	2004	139921	47230.9
Netherlands	Europe	2005	209889	54406.7
Netherlands	Europe	2006	375506	58269.3
Netherlands	Europe	2007	733827	71340.5
Netherlands	Europe	2008	195530	77902.6
Netherlands	Europe	2009	95851.3	64578.7
Netherlands	Europe	2010	115753	70300.6
Netherlands	Europe	2011	332071	76217.8
Netherlands	Europe	2012	239669	79734.5
Netherlands	Europe	2013	328677	92791
Netherlands	Europe	2014	117627	95411.5
Netherlands	Europe	2015	322580	57713.1
Netherlands	Europe	2016	233359	79957.1
Netherlands	Europe	2017	213648	89577.9
Netherlands	Europe	2018	-344708	96359.8
Netherlands	Europe	2019	-169298	89245.5
Netherlands	Europe	2020	-149322	95325
Nicaragua	North America	2002	203.9	-1068.5
Nicaragua	North America	2003	201.3	-1090.2
Nicaragua	North America	2004	250	-1211.6
Nicaragua	North America	2005	241.1	-1441.67
Nicaragua	North America	2006	286.8	-1672.4
Nicaragua	North America	2007	381.7	-2006.1
Nicaragua	North America	2008	627.3	-2366.3
Nicaragua	North America	2009	433.9	-1570
Nicaragua	North America	2010	489.9	-1693.7
Nicaragua	North America	2011	936.3	-2124.8
Nicaragua	North America	2012	775.7	-2128.8
Nicaragua	North America	2013	965.1	-2215.2
Nicaragua	North America	2014	1076.8	-1955.8
Nicaragua	North America	2015	967	-2285
Nicaragua	North America	2016	989.1	-2105
Nicaragua	North America	2017	1035.4	-1842.5
Nicaragua	North America	2018	837.6	-1193.2
Nicaragua	North America	2019	503	-537.4
Nicaragua	North America	2020	182.3	-597.5
Nigeria	Africa	2002	1874.07	2339.99
Nigeria	Africa	2003	2005.35	5582.24
Nigeria	Africa	2004	1874.06	17120.5
Nigeria	Africa	2005	4982.53	24367.5
Nigeria	Africa	2006	4854.35	23321.5
Nigeria	Africa	2007	6036.02	20849.8
Nigeria	Africa	2008	8194.07	23807.5
Nigeria	Africa	2009	8555.99	8910.4
Nigeria	Africa	2010	6026.25	11846.3
Nigeria	Africa	2011	8841.06	11643.9
Nigeria	Africa	2012	7069.91	17649.5
Nigeria	Africa	2013	5562.86	22765.1
Nigeria	Africa	2014	4693.83	-1860.42
Nigeria	Africa	2015	3064.17	-22899.7
Nigeria	Africa	2016	3453.26	-8550.72
Nigeria	Africa	2017	2412.97	-86.132
Nigeria	Africa	2018	775.247	-5598.56
Nigeria	Africa	2019	2305.1	-30893.5
Nigeria	Africa	2020	2385.28	-32241.3
North Macedonia	Europe	2002	114.193	-827.691
North Macedonia	Europe	2003	119.042	-855.217
North Macedonia	Europe	2004	309.138	-1189.73
North Macedonia	Europe	2005	145.33	-1093.9
North Macedonia	Europe	2006	427.445	-1226.51
North Macedonia	Europe	2007	733.467	-1588.29
North Macedonia	Europe	2008	611.688	-2562.43
North Macedonia	Europe	2009	259.53	-2136.53
North Macedonia	Europe	2010	301.442	-1856.96
North Macedonia	Europe	2011	507.921	-2140.37
North Macedonia	Europe	2012	337.911	-2190.29
North Macedonia	Europe	2013	402.458	-1976.43
North Macedonia	Europe	2014	60.8799	-1963.06
North Macedonia	Europe	2015	296.604	-1631.23
North Macedonia	Europe	2016	549.371	-1630.96
North Macedonia	Europe	2017	380.739	-1588.37
North Macedonia	Europe	2018	648.732	-1612.26
North Macedonia	Europe	2019	549.501	-1805.08
North Macedonia	Europe	2020	7.69378	-1580.5
Norway	Europe	2002	3011.75	25807.1
Norway	Europe	2003	4179.38	29256.4
Norway	Europe	2004	4918.49	35088
Norway	Europe	2005	10058.8	49346.6
Norway	Europe	2006	11877.9	58412.7
Norway	Europe	2007	24806.1	54051.3
Norway	Europe	2008	20578.2	79770.5
Norway	Europe	2009	8635.76	47009.8
Norway	Europe	2010	21634.3	50460.9
Norway	Europe	2011	10296.3	66947.3
Norway	Europe	2012	27898	66093.9
Norway	Europe	2013	-1368.61	55985.3
Norway	Europe	2014	3242.24	44434.6
Norway	Europe	2015	7274.09	21863.7
Norway	Europe	2016	-18668.6	6036.03
Norway	Europe	2017	5900.6	13910.1
Norway	Europe	2018	-5664.32	25065.5
Norway	Europe	2019	16329.8	6069.35
Norway	Europe	2020	-4102.66	-2914.05
Oman	Asia	2002	109.23	4262.93
Oman	Asia	2003	24.97	3666.05
Oman	Asia	2004	111.05	3092.17
Oman	Asia	2005	1538.36	8456.59
Oman	Asia	2006	1596.1	9119.79
Oman	Asia	2007	3332.12	6936.28
Oman	Asia	2008	2951.89	12959.9
Oman	Asia	2009	1485.83	7736.51
Oman	Asia	2010	1242.65	14169
Oman	Asia	2011	1629.14	20177.1
Oman	Asia	2012	1364.63	20411
Oman	Asia	2013	1612.43	17543.4
Oman	Asia	2014	1286.35	18792.8
Oman	Asia	2015	-2172.43	2299.16
Oman	Asia	2016	2265.28	-126
Oman	Asia	2017	2917.3	1874.36
Oman	Asia	2018	5941.22	10946.4
Oman	Asia	2019	4376.85	11015.4
Oman	Asia	2020	2859.56	5504.46
Pakistan	Asia	2002	826	-408
Pakistan	Asia	2003	534	-435
Pakistan	Asia	2004	1118	-5979.99
Pakistan	Asia	2005	2201	-10170.2
Pakistan	Asia	2006	4273	-14558
Pakistan	Asia	2007	5590	-15640
Pakistan	Asia	2008	5438	-22456.5
Pakistan	Asia	2009	2338	-12838.4
Pakistan	Asia	2010	2022	-11960
Pakistan	Asia	2011	1326	-15718
Pakistan	Asia	2012	859	-17528
Pakistan	Asia	2013	1333	-19124
Pakistan	Asia	2014	1887	-20547
Pakistan	Asia	2015	1673	-20018
Pakistan	Asia	2016	2576	-25036.9
Pakistan	Asia	2017	2496	-35006.6
Pakistan	Asia	2018	1737	-37648
Pakistan	Asia	2019	2234	-27305.9
Pakistan	Asia	2020	2057	-24764.9
Panama	North America	2002	247.1	-67
Panama	North America	2003	1050.6	37.8
Panama	North America	2004	1277.9	-199.9
Panama	North America	2005	1104.4	-138.9
Panama	North America	2006	2944.3	558.22
Panama	North America	2007	2224	-918.8
Panama	North America	2008	2390	-1666.1
Panama	North America	2009	1085.5	1109.5
Panama	North America	2010	2549.1	-939.3
Panama	North America	2011	4395.6	-2779.3
Panama	North America	2012	3381.9	-1080.6
Panama	North America	2013	3799	-1232.3
Panama	North America	2014	4984.4	-2445.3
Panama	North America	2015	5119.3	-1291.5
Panama	North America	2016	5248.35	-266.461
Panama	North America	2017	4082.06	191.736
Panama	North America	2018	5267.26	-355.139
Panama	North America	2019	4451.23	1023.18
Panama	North America	2020	-2154.73	2782.13
Paraguay	South America	2002	90.4	1101.97
Paraguay	South America	2003	-57.7	1000.45
Paraguay	South America	2004	93.979	1078.09
Paraguay	South America	2005	7.3	1082.89
Paraguay	South America	2006	187.8	1061.86
Paraguay	South America	2007	105	1400.1
Paraguay	South America	2008	297.97	895.156
Paraguay	South America	2009	142.543	1163.42
Paraguay	South America	2010	690.057	797.261
Paraguay	South America	2011	581.499	673.628
Paraguay	South America	2012	730.198	400.559
Paraguay	South America	2013	305.117	1442.93
Paraguay	South America	2014	823.02	803.696
Paraguay	South America	2015	505.61	543.643
Paraguay	South America	2016	577.879	1976.42
Paraguay	South America	2017	498.529	1599.18
Paraguay	South America	2018	193.826	479.02
Paraguay	South America	2019	343.902	125.989
Paraguay	South America	2020	92.925	1333.69
Peru	South America	2002	2155.84	-672.677
Peru	South America	2003	1335.01	-14.0644
Peru	South America	2004	1599.04	2272.56
Peru	South America	2005	2578.72	4451.81
Peru	South America	2006	3466.53	8248.86
Peru	South America	2007	5490.96	7311.51
Peru	South America	2008	6923.65	513.685
Peru	South America	2009	6430.65	4774.83
Peru	South America	2010	8454.63	4634.78
Peru	South America	2011	7682.26	6980.05
Peru	South America	2012	14182.4	3521.12
Peru	South America	2013	9570.62	-1883.93
Peru	South America	2014	4262.75	-3986.03
Peru	South America	2015	7336.86	-5482
Peru	South America	2016	6805.25	-608.362
Peru	South America	2017	7413.41	3995.03
Peru	South America	2018	5872.66	3819.12
Peru	South America	2019	4760.36	2898.19
Peru	South America	2020	731.609	3530.64
Philippines	Asia	2002	1769	-7532
Philippines	Asia	2003	492	-7814
Philippines	Asia	2004	592	-7461
Philippines	Asia	2005	1664	-9998.07
Philippines	Asia	2006	2707.41	-6982.4
Philippines	Asia	2007	2918.72	-8008.13
Philippines	Asia	2008	1340.03	-16675.1
Philippines	Asia	2009	2064.62	-8962.22
Philippines	Asia	2010	1070.39	-11094.1
Philippines	Asia	2011	2007.15	-13866
Philippines	Asia	2012	3215.42	-12747.4
Philippines	Asia	2013	3737.37	-10647.2
Philippines	Asia	2014	5739.57	-12753.9
Philippines	Asia	2015	5639.16	-17854.4
Philippines	Asia	2016	8279.55	-28505.7
Philippines	Asia	2017	10256.4	-31521.7
Philippines	Asia	2018	9948.6	-39364.4
Philippines	Asia	2019	8671.37	-36272.2
Philippines	Asia	2020	6822.13	-19908.9
Poland	Europe	2002	4091	-6474
Poland	Europe	2003	5371	-5482
Poland	Europe	2004	13868	-7282
Poland	Europe	2005	11041	-3963
Poland	Europe	2006	21473	-8407
Poland	Europe	2007	25031	-16670
Poland	Europe	2008	14574	-28550
Poland	Europe	2009	14025	-4515
Poland	Europe	2010	18395	-10973
Poland	Europe	2011	18534	-12402
Poland	Europe	2012	7358	-4387
Poland	Europe	2013	795	6992
Poland	Europe	2014	19776	5107
Poland	Europe	2015	15065	12954
Poland	Europe	2016	18321	17484
Poland	Europe	2017	11762	19743
Poland	Europe	2018	17624	17798
Poland	Europe	2019	16845	28409
Poland	Europe	2020	17388	40420
Portugal	Europe	2002	587.894	-10822.2
Portugal	Europe	2003	10354.7	-10541.7
Portugal	Europe	2004	2485.16	-14709.1
Portugal	Europe	2005	3367.94	-16835.8
Portugal	Europe	2006	13394.5	-16191.2
Portugal	Europe	2007	6014.64	-17631.7
Portugal	Europe	2008	7819.08	-24352.3
Portugal	Europe	2009	5585.83	-16490
Portugal	Europe	2010	8966.92	-17496.9
Portugal	Europe	2011	9821.08	-9087.6
Portugal	Europe	2012	21396.4	-75.2529
Portugal	Europe	2013	15745.2	3911.37
Portugal	Europe	2014	12045.8	1864.56
Portugal	Europe	2015	1270.01	2805.58
Portugal	Europe	2016	7354.81	3559.94
Portugal	Europe	2017	10683.8	3350.64
Portugal	Europe	2018	7846.09	2168.42
Portugal	Europe	2019	10320	1836.28
Portugal	Europe	2020	3815.63	-4375.8
Romania	Europe	2002	1144	-2602
Romania	Europe	2003	1844	-4467
Romania	Europe	2004	6443	-6930
Romania	Europe	2005	6498.65	-10073.2
Romania	Europe	2006	11006.6	-15033.6
Romania	Europe	2007	10103.1	-24811.2
Romania	Europe	2008	13667.8	-28102.4
Romania	Europe	2009	4637.68	-11289.7
Romania	Europe	2010	3213.74	-10755.4
Romania	Europe	2011	2370.1	-10786.7
Romania	Europe	2012	3047.57	-8705.67
Romania	Europe	2013	3854.82	-1724.62
Romania	Europe	2014	3869.2	-783.65
Romania	Europe	2015	4317.73	-1444.88
Romania	Europe	2016	6252.04	-1946.14
Romania	Europe	2017	5952.91	-5303.64
Romania	Europe	2018	7343.56	-8157.21
Romania	Europe	2019	7365.44	-10282.4
Romania	Europe	2020	3602.42	-10874.9
Russian Federation	Europe	2002	3473.83	34807.7
Russian Federation	Europe	2003	7928.63	46684.1
Russian Federation	Europe	2004	15403	72332.4
Russian Federation	Europe	2005	15508	104560
Russian Federation	Europe	2006	37594.8	123740
Russian Federation	Europe	2007	55873.7	106729
Russian Federation	Europe	2008	74782.9	157206
Russian Federation	Europe	2009	36583.1	95630.3
Russian Federation	Europe	2010	43167.8	120875
Russian Federation	Europe	2011	55083.6	163398
Russian Federation	Europe	2012	50587.6	145076
Russian Federation	Europe	2013	69218.9	122307
Russian Federation	Europe	2014	22031.3	133653
Russian Federation	Europe	2015	6852.97	111246
Russian Federation	Europe	2016	32538.9	66256.1
Russian Federation	Europe	2017	28557.4	83234.8
Russian Federation	Europe	2018	8784.85	164976
Russian Federation	Europe	2019	31974.8	129243
Russian Federation	Europe	2020	9478.81	77317.3
Sao Tome and Principe	Africa	2002	3.6	-25.6275
Sao Tome and Principe	Africa	2003	3.4	-31.3714
Sao Tome and Principe	Africa	2004	3.501	-38.8086
Sao Tome and Principe	Africa	2005	15.664	-36.7199
Sao Tome and Principe	Africa	2006	38.0158	-60.8882
Sao Tome and Principe	Africa	2007	36.0285	-70.0245
Sao Tome and Principe	Africa	2008	79.1434	-96.0827
Sao Tome and Principe	Africa	2009	15.5	-83.1372
Sao Tome and Principe	Africa	2010	50.6	-96.204
Sao Tome and Principe	Africa	2011	32.1523	-117.739
Sao Tome and Principe	Africa	2012	22.4715	-110.751
Sao Tome and Principe	Africa	2013	12.1623	-127.757
Sao Tome and Principe	Africa	2014	26.49	-142.099
Sao Tome and Principe	Africa	2015	27.9241	-96.055
Sao Tome and Principe	Africa	2016	23.3311	-88.2731
Sao Tome and Principe	Africa	2017	34.2085	-101.033
Sao Tome and Principe	Africa	2018	23.6983	-98.8994
Sao Tome and Principe	Africa	2019	24.1918	-117.036
Sao Tome and Principe	Africa	2020	47.1122	-110.76
Saudi Arabia	Asia	2002	-614.13	28037.2
Saudi Arabia	Asia	2003	-586.51	44231.8
Saudi Arabia	Asia	2004	-334.32	65103.2
Saudi Arabia	Asia	2005	12097.3	104325
Saudi Arabia	Asia	2006	18293.2	111862
Saudi Arabia	Asia	2007	24318.6	103969
Saudi Arabia	Asia	2008	39455.9	146169
Saudi Arabia	Asia	2009	36457.7	39987.6
Saudi Arabia	Asia	2010	29232.7	87628
Saudi Arabia	Asia	2011	16308.3	178247
Saudi Arabia	Asia	2012	12182.4	184213
Saudi Arabia	Asia	2013	8864.69	157750
Saudi Arabia	Asia	2014	8011.79	95966.2
Saudi Arabia	Asia	2015	8141.03	-29296.8
Saudi Arabia	Asia	2016	7452.53	2749.85
Saudi Arabia	Asia	2017	1418.84	38017.6
Saudi Arabia	Asia	2018	4247.11	105327
Saudi Arabia	Asia	2019	4562.57	66919.1
Saudi Arabia	Asia	2020	5399.22	664.27
Seychelles	Africa	2002	47.7177	-46.842
Seychelles	Africa	2003	58.4255	21.0336
Seychelles	Africa	2004	38.0149	-44.4037
Seychelles	Africa	2005	80.7297	-165.224
Seychelles	Africa	2006	140.556	-134.144
Seychelles	Africa	2007	175.924	-94.9146
Seychelles	Africa	2008	179.825	-182.305
Seychelles	Africa	2009	168.252	-141.747
Seychelles	Africa	2010	159.795	-206.972
Seychelles	Africa	2011	143.241	-238.47
Seychelles	Africa	2012	613.209	-182.295
Seychelles	Africa	2013	57.2891	-90.9836
Seychelles	Africa	2014	108.355	-211.327
Seychelles	Africa	2015	105.894	-123.798
Seychelles	Africa	2016	40.8542	-145.518
Seychelles	Africa	2017	124.466	-143.849
Seychelles	Africa	2018	307.665	-179.461
Seychelles	Africa	2019	253.881	-183.627
Seychelles	Africa	2020	175.11	-231.834
Sierra Leone	Africa	2002	10.4134	-237.528
Sierra Leone	Africa	2003	8.61505	-227.632
Sierra Leone	Africa	2004	61.1533	-151.114
Sierra Leone	Africa	2005	90.7317	-191.252
Sierra Leone	Africa	2006	58.8691	-132.664
Sierra Leone	Africa	2007	95.4702	-159.238
Sierra Leone	Africa	2008	53.0951	-261.708
Sierra Leone	Africa	2009	110.43	-381.296
Sierra Leone	Africa	2010	238.404	-715.516
Sierra Leone	Africa	2011	950.478	-1945.47
Sierra Leone	Africa	2012	722.447	-1264.69
Sierra Leone	Africa	2013	429.665	-502.825
Sierra Leone	Africa	2014	375.09	-1369.21
Sierra Leone	Africa	2015	252.436	-1447.95
Sierra Leone	Africa	2016	138.509	-634.777
Sierra Leone	Africa	2017	413.724	-750.444
Sierra Leone	Africa	2018	250.446	-629.818
Sierra Leone	Africa	2019	342.448	-758.047
Sierra Leone	Africa	2020	348.7	-716.822
Singapore	Asia	2002	6157.19	17051.3
Singapore	Asia	2003	17051.4	27295.9
Singapore	Asia	2004	24390.2	30345.5
Singapore	Asia	2005	19316.1	38200.2
Singapore	Asia	2006	39129.3	45646.2
Singapore	Asia	2007	47337.9	56581.1
Singapore	Asia	2008	13598.3	40002.9
Singapore	Asia	2009	23436.1	45619.6
Singapore	Asia	2010	55322.4	63099.1
Singapore	Asia	2011	49155.7	76981.7
Singapore	Asia	2012	55310.8	71489.9
Singapore	Asia	2013	64389.5	71092.6
Singapore	Asia	2014	68698.5	73803.2
Singapore	Asia	2015	69774.6	84076.9
Singapore	Asia	2016	67912	83571.3
Singapore	Asia	2017	100786	90629.8
Singapore	Asia	2018	83110.8	108813
Singapore	Asia	2019	120439	107917
Singapore	Asia	2020	87445.1	109475
Slovak Republic	Europe	2002	4212.44	-1704.77
Slovak Republic	Europe	2003	969.201	-407.799
Slovak Republic	Europe	2004	4063.5	-1738.02
Slovak Republic	Europe	2005	3923.51	-2652.5
Slovak Republic	Europe	2006	5701.44	-2333.41
Slovak Republic	Europe	2007	5058.23	-615.58
Slovak Republic	Europe	2008	4640.89	-2236.27
Slovak Republic	Europe	2009	1521.08	-863.793
Slovak Republic	Europe	2010	2115.83	-970.888
Slovak Republic	Europe	2011	5431.59	-462.99
Slovak Republic	Europe	2012	1776.57	3766.02
Slovak Republic	Europe	2013	1003.9	4474.17
Slovak Republic	Europe	2014	-362.908	3943.56
Slovak Republic	Europe	2015	1520.39	1034.34
Slovak Republic	Europe	2016	4742.87	1836.59
Slovak Republic	Europe	2017	4225.58	1657.33
Slovak Republic	Europe	2018	2250.85	847.285
Slovak Republic	Europe	2019	2279.81	103.361
Slovak Republic	Europe	2020	-330.596	2476.63
Slovenia	Europe	2002	1849.8	336
Slovenia	Europe	2003	535.6	-14.1
Slovenia	Europe	2004	763.1	-406
Slovenia	Europe	2005	970.8	-197.6
Slovenia	Europe	2006	692.022	84.6661
Slovenia	Europe	2007	1884.51	-597.749
Slovenia	Europe	2008	1080.74	-1012.13
Slovenia	Europe	2009	-346.971	699.396
Slovenia	Europe	2010	319.144	421.448
Slovenia	Europe	2011	875.946	293.527
Slovenia	Europe	2012	33.5379	1453.94
Slovenia	Europe	2013	104.023	2825.51
Slovenia	Europe	2014	1019.38	3506.29
Slovenia	Europe	2015	1730.15	3463.35
Slovenia	Europe	2016	1446.27	3841.63
Slovenia	Europe	2017	1196.23	4384.57
Slovenia	Europe	2018	1538.14	4599.38
Slovenia	Europe	2019	2151.54	4721.82
Slovenia	Europe	2020	486.38	4987.02
Solomon Islands	Oceania	2002	0.15	-68.3
Solomon Islands	Oceania	2003	-1.01	-63.96
Solomon Islands	Oceania	2004	-3.01	-46.27
Solomon Islands	Oceania	2005	0.55	-96.89
Solomon Islands	Oceania	2006	44.31	-100.82
Solomon Islands	Oceania	2007	85.98	-139.12
Solomon Islands	Oceania	2008	75.18	-133.37
Solomon Islands	Oceania	2009	48.58	-119.94
Solomon Islands	Oceania	2010	165.92	-232.21
Solomon Islands	Oceania	2011	120.05	-72.94
Solomon Islands	Oceania	2012	23.88	-18.61
Solomon Islands	Oceania	2013	53.43	-139.03
Solomon Islands	Oceania	2014	21.02	-115.93
Solomon Islands	Oceania	2015	32.22	-94.36
Solomon Islands	Oceania	2016	37.34	-71.76
Solomon Islands	Oceania	2017	42.88	-85.2
Solomon Islands	Oceania	2018	24.99	-67.55
Solomon Islands	Oceania	2019	32.79	-161.61
Solomon Islands	Oceania	2020	8.98	-127.42
South Africa	Africa	2002	1479.8	4362.35
South Africa	Africa	2003	783.136	4046.57
South Africa	Africa	2004	701.422	-410.368
South Africa	Africa	2005	6522.1	-633.342
South Africa	Africa	2006	623.292	-4634.13
South Africa	Africa	2007	6586.79	-3999.05
South Africa	Africa	2008	9885	-4930.52
South Africa	Africa	2009	7624.49	1520.94
South Africa	Africa	2010	3693.27	4979.51
South Africa	Africa	2011	4139.29	3577.04
South Africa	Africa	2012	4626.03	-5624.55
South Africa	Africa	2013	8232.52	-8513.75
South Africa	Africa	2014	5791.66	-5763.32
South Africa	Africa	2015	1521.14	-4456.31
South Africa	Africa	2016	2215.31	1533.89
South Africa	Africa	2017	2058.58	4349.08
South Africa	Africa	2018	5569.46	1830.4
South Africa	Africa	2019	5116.1	2039.8
South Africa	Africa	2020	3200.12	15103.2
Spain	Europe	2002	39359.7	-14084.9
Spain	Europe	2003	30744.9	-20111.1
Spain	Europe	2004	25268.2	-39836
Spain	Europe	2005	27007.8	-55410.8
Spain	Europe	2006	32927.8	-71686.9
Spain	Europe	2007	68229.7	-85471.1
Spain	Europe	2008	74088.6	-77546.6
Spain	Europe	2009	9549.81	-13093.2
Spain	Europe	2010	36609.3	-14962.4
Spain	Europe	2011	26832	4550.07
Spain	Europe	2012	20848.5	26980.8
Spain	Europe	2013	47373.2	53047.8
Spain	Europe	2014	32943.3	42521.8
Spain	Europe	2015	23037.1	36329.8
Spain	Europe	2016	44253.3	49394.3
Spain	Europe	2017	31565.4	47695
Spain	Europe	2018	58626.2	38485.2
Spain	Europe	2019	24759.1	40733.3
Spain	Europe	2020	33735.4	18961.8
Sri Lanka	Asia	2002	196.5	-1111.89
Sri Lanka	Asia	2003	228.72	-1139.96
Sri Lanka	Asia	2004	232.8	-1823.85
Sri Lanka	Asia	2005	272.4	-2178.71
Sri Lanka	Asia	2006	479.7	-3113.71
Sri Lanka	Asia	2007	603	-3353.7
Sri Lanka	Asia	2008	752.2	-5579
Sri Lanka	Asia	2009	404	-2731.5
Sri Lanka	Asia	2010	477.56	-4118.5
Sri Lanka	Asia	2011	955.92	-8611.15
Sri Lanka	Asia	2012	941.12	-8155.17
Sri Lanka	Asia	2013	932.55	-6428.65
Sri Lanka	Asia	2014	893.63	-6406.6
Sri Lanka	Asia	2015	679.66	-6063.31
Sri Lanka	Asia	2016	897.05	-5993.86
Sri Lanka	Asia	2017	1372.72	-6317.04
Sri Lanka	Asia	2018	1614.04	-6576.79
Sri Lanka	Asia	2019	743.47	-5147.66
Sri Lanka	Asia	2020	433.87	-5188.53
St. Lucia	North America	2002	51.9354	-81.7713
St. Lucia	North America	2003	106.426	-109.585
St. Lucia	North America	2004	76.5203	-36.0619
St. Lucia	North America	2005	78.2334	-69.9317
St. Lucia	North America	2006	233.935	-266.478
St. Lucia	North America	2007	271.891	-290.26
St. Lucia	North America	2008	161.211	-284.222
St. Lucia	North America	2009	146.398	-104.008
St. Lucia	North America	2010	121.297	-178.557
St. Lucia	North America	2011	96.4164	-243.382
St. Lucia	North America	2012	75.7593	-152.361
St. Lucia	North America	2013	83.515	-69.7781
St. Lucia	North America	2014	65.4074	63.2438
St. Lucia	North America	2015	152.24	138.249
St. Lucia	North America	2016	161.613	-6.11785
St. Lucia	North America	2017	89.9415	78.3564
St. Lucia	North America	2018	45.5222	128.069
St. Lucia	North America	2019	72.8542	240.805
St. Lucia	North America	2020	35.1085	-226.804
St. Vincent and the Grenadines	North America	2002	34.0482	-36.5061
St. Vincent and the Grenadines	North America	2003	55.1644	-68.5433
St. Vincent and the Grenadines	North America	2004	65.6862	-87.6776
St. Vincent and the Grenadines	North America	2005	40.0873	-90.6489
St. Vincent and the Grenadines	North America	2006	109.112	-113.859
St. Vincent and the Grenadines	North America	2007	119.407	-189.896
St. Vincent and the Grenadines	North America	2008	159.243	-220.649
St. Vincent and the Grenadines	North America	2009	110.222	-195.736
St. Vincent and the Grenadines	North America	2010	97.2181	-205.992
St. Vincent and the Grenadines	North America	2011	85.6239	-193.825
St. Vincent and the Grenadines	North America	2012	115.402	-213.82
St. Vincent and the Grenadines	North America	2013	126.735	-230.796
St. Vincent and the Grenadines	North America	2014	124.423	-192.848
St. Vincent and the Grenadines	North America	2015	123.879	-132.714
St. Vincent and the Grenadines	North America	2016	80.2439	-136.031
St. Vincent and the Grenadines	North America	2017	163.275	-136.166
St. Vincent and the Grenadines	North America	2018	41.5858	-130.658
St. Vincent and the Grenadines	North America	2019	74.3565	-97.77
St. Vincent and the Grenadines	North America	2020	30.86	-184.787
Sweden	Europe	2002	18381.6	16610.6
Sweden	Europe	2003	6007.68	18511.6
Sweden	Europe	2004	16854.6	26940.5
Sweden	Europe	2005	20782.7	24798.8
Sweden	Europe	2006	22052.7	29860.3
Sweden	Europe	2007	46143.5	31342.9
Sweden	Europe	2008	41436.6	31027.2
Sweden	Europe	2009	8960.87	21695.7
Sweden	Europe	2010	625.102	23672.4
Sweden	Europe	2011	6979.35	28825.1
Sweden	Europe	2012	4273.53	28324.8
Sweden	Europe	2013	1316.84	28579
Sweden	Europe	2014	-8624.29	23165.5
Sweden	Europe	2015	10254.3	21258.3
Sweden	Europe	2016	15642.3	16107
Sweden	Europe	2017	28405.7	14624.8
Sweden	Europe	2018	-952.353	12727.1
Sweden	Europe	2019	16986.4	23645
Sweden	Europe	2020	28436	25348.4
Switzerland	Europe	2002	8258.05	17402.7
Switzerland	Europe	2003	19721.1	19476.2
Switzerland	Europe	2004	7102.29	30306.6
Switzerland	Europe	2005	2664.91	23053.6
Switzerland	Europe	2006	53760.8	30470.9
Switzerland	Europe	2007	48688.3	45619.5
Switzerland	Europe	2008	2990.94	54598.9
Switzerland	Europe	2009	47658.6	34022.2
Switzerland	Europe	2010	17670.7	56470.9
Switzerland	Europe	2011	20764.5	48941.8
Switzerland	Europe	2012	39943.5	57647.5
Switzerland	Europe	2013	-24926.5	67541.3
Switzerland	Europe	2014	21003.1	71588.9
Switzerland	Europe	2015	118752	69186.2
Switzerland	Europe	2016	166801	66006.8
Switzerland	Europe	2017	143236	62503.5
Switzerland	Europe	2018	-160388	76886.2
Switzerland	Europe	2019	8774.91	71989.6
Switzerland	Europe	2020	-257336	52110.1
Thailand	Asia	2002	3341.61	7714.14
Thailand	Asia	2003	5232.27	8804.11
Thailand	Asia	2004	5860.26	6748.29
Thailand	Asia	2005	8215.64	-3470.93
Thailand	Asia	2006	8917.47	5667.76
Thailand	Asia	2007	8633.9	18682.9
Thailand	Asia	2008	8561.56	4451.51
Thailand	Asia	2009	6411.46	26976.8
Thailand	Asia	2010	14746.7	19684.2
Thailand	Asia	2011	2473.69	7632.8
Thailand	Asia	2012	12899	880.05
Thailand	Asia	2013	15936	7440.89
Thailand	Asia	2014	4975.46	23908.8
Thailand	Asia	2015	8927.58	41680.3
Thailand	Asia	2016	3486.18	56051
Thailand	Asia	2017	8285.17	56877
Thailand	Asia	2018	13186.3	44922.2
Thailand	Asia	2019	4790.36	51047.4
Thailand	Asia	2020	-4845.36	25663.9
Trinidad and Tobago	North America	2002	1007.8	501.7
Trinidad and Tobago	North America	2003	808.3	1607
Trinidad and Tobago	North America	2004	998.1	2133.96
Trinidad and Tobago	North America	2005	939.7	4624.25
Trinidad and Tobago	North America	2006	882.7	8025.82
Trinidad and Tobago	North America	2007	830	6075.06
Trinidad and Tobago	North America	2008	2800.8	9680.13
Trinidad and Tobago	North America	2009	709.1	2622.88
Trinidad and Tobago	North America	2010	549.4	5223.03
Trinidad and Tobago	North America	2011	41.0475	7557.51
Trinidad and Tobago	North America	2012	-1904.35	6187.03
Trinidad and Tobago	North America	2013	-1129.97	7192.2
Trinidad and Tobago	North America	2014	661.414	5964
Trinidad and Tobago	North America	2015	176.83	2407.44
Trinidad and Tobago	North America	2016	-23.5982	-361.238
Trinidad and Tobago	North America	2017	-470.883	1080.83
Trinidad and Tobago	North America	2018	-700.186	2426.31
Trinidad and Tobago	North America	2019	183.973	1605.39
Trinidad and Tobago	North America	2020	-102.583	-179.559
Tunisia	Africa	2002	790.303	-892.572
Tunisia	Africa	2003	539.482	-944.54
Tunisia	Africa	2004	592.148	-677.497
Tunisia	Africa	2005	712.715	-132.878
Tunisia	Africa	2006	3239.91	-672.79
Tunisia	Africa	2007	1515.35	-769.418
Tunisia	Africa	2008	2600.67	-1366.48
Tunisia	Africa	2009	1525.24	-1174.13
Tunisia	Africa	2010	1334.5	-2114.64
Tunisia	Africa	2011	432.666	-3306.19
Tunisia	Africa	2012	1554.27	-4149.84
Tunisia	Africa	2013	1058.62	-4309.09
Tunisia	Africa	2014	1024.75	-5228.03
Tunisia	Africa	2015	970.522	-4726.8
Tunisia	Africa	2016	622.569	-4485.92
Tunisia	Africa	2017	810.936	-5002.22
Tunisia	Africa	2018	988.943	-5232.56
Tunisia	Africa	2019	810.173	-4254.82
Tunisia	Africa	2020	592.172	-3508.55
Turkey	Europe	2002	1082	1495
Turkey	Europe	2003	1702	-3017
Turkey	Europe	2004	2785	-9706
Turkey	Europe	2005	10031	-17064
Turkey	Europe	2006	20185	-26990
Turkey	Europe	2007	22047	-32739
Turkey	Europe	2008	19851	-34009
Turkey	Europe	2009	8585	-6036
Turkey	Europe	2010	9099	-39580
Turkey	Europe	2011	16182	-68872
Turkey	Europe	2012	13744	-42823
Turkey	Europe	2013	13563	-48515
Turkey	Europe	2014	13337	-32163
Turkey	Europe	2015	19263	-19021
Turkey	Europe	2016	13835	-19400
Turkey	Europe	2017	11042	-32242
Turkey	Europe	2018	12822	-10552
Turkey	Europe	2019	9266	17303
Turkey	Europe	2020	7600	-26325
Ukraine	Europe	2002	693	1864
Ukraine	Europe	2003	1424	1298
Ukraine	Europe	2004	1715	4980
Ukraine	Europe	2005	7808	674
Ukraine	Europe	2006	5604	-3070
Ukraine	Europe	2007	10193	-8131
Ukraine	Europe	2008	10700	-14368
Ukraine	Europe	2009	4769	-1957
Ukraine	Europe	2010	6451	-3982
Ukraine	Europe	2011	7207	-10145
Ukraine	Europe	2012	8175	-14346
Ukraine	Europe	2013	4509	-15634
Ukraine	Europe	2014	847	-4606
Ukraine	Europe	2015	-198	-2362
Ukraine	Europe	2016	4128	-6453
Ukraine	Europe	2017	3680	-8744
Ukraine	Europe	2018	4975	-11378
Ukraine	Europe	2019	5796	-12511
Ukraine	Europe	2020	304	-2378
United Kingdom	Europe	2002	89760.6	-47086.5
United Kingdom	Europe	2003	36011.2	-45918.9
United Kingdom	Europe	2004	87059.6	-61478
United Kingdom	Europe	2005	252653	-59824.3
United Kingdom	Europe	2006	203636	-55818.5
United Kingdom	Europe	2007	209515	-63522.6
United Kingdom	Europe	2008	253454	-63148
United Kingdom	Europe	2009	14547.1	-36137.6
United Kingdom	Europe	2010	66734.6	-46932.7
United Kingdom	Europe	2011	27012.1	-26973.3
United Kingdom	Europe	2012	46750.8	-33501.4
United Kingdom	Europe	2013	54473.2	-36897.8
United Kingdom	Europe	2014	58890.4	-54254.7
United Kingdom	Europe	2015	45333.5	-45864.8
United Kingdom	Europe	2016	324813	-44470.7
United Kingdom	Europe	2017	125359	-34031.4
United Kingdom	Europe	2018	-25055.4	-37715.6
United Kingdom	Europe	2019	2236.68	-26513.6
United Kingdom	Europe	2020	31058.9	6906.35
United States	North America	2002	111055	-420666
United States	North America	2003	117106	-496251
United States	North America	2004	213641	-610833
United States	North America	2005	142344	-716537
[truncated: 91 more rows]
